# Supplementary material for: Poly[[μ2-1,2-bis­(diphenyl­phosphan­yl)-1,2-diethylhydrazine]-μ4-nitrato-μ2-nitrato-silver(I)]
Source: Acta Crystallogr Sect E Struct Rep Online. 2010 May 26;66(Pt 6):m710. doi: 10.1107/S1600536810019094 (PMC2979462; doi:10.1107/S1600536810019094)
Supplement: Supplementary file 1 [file e-66-0m710-sup1.cif]

##############################################################################
###                                                                        ###
###        Electronic paper (Acta Crystallographica Section E)             ###
###                                                                        ###
##############################################################################
#                                                                            #
# This CIF contains the data in a paper accepted for publication in Acta     #
# Crystallographica Section E. It conforms to the requirements of Notes      #
# for Authors for Section E, and has been peer reviewed under the auspices   #
# of the IUCr Commission on Journals.                                        #
#                                                                            #
# Full details of the Crystallographic Information File format               #
# are given in the paper "The Crystallographic Information File (CIF):       #
# a New Standard Archive File for Crystallography" by S. R. Hall, F. H.      #
# Allen and I. D. Brown [Acta Cryst. (1991), A47, 655-685].                  #
#                                                                            #
# The current version of the core CIF dictionary is obtainable from          #
# ftp://ftp.iucr.org/pub/cif_core.dic. The current version number is 2.4.    #
#                                                                            #
# Software is freely available for graphical display of the structure(s) in  #
# this CIF.  For information consult the CIF home page http://www.iucr.org/  #
# cif/home.html                                                              #
#                                                                            #
# This file may be used for bona fide research purposes within the           #
# scientific community so long as proper attribution is given to the journal # 
# article from which it was obtained.                                        #
#                                                                            #
##############################################################################
                                             
data_I
_audit_creation_method     SHELXL-97
_chemical_name_systematic
;
Poly[[\m-1,2-bis(diphenylphosphanyl)-1,2-diethylhydrazine]-\m~4~-nitrato-
\m~2~-disilver(I)]
;
_chemical_name_common
;
;
_chemical_formula_moiety     'C28 H30 Ag2 N4 O6 P2'
_chemical_formula_sum     'C28 H30 Ag2 N4 O6 P2'
_chemical_formula_iupac     '[Ag2 (N O3)2 (C28 H30 N2 P2)]'
_chemical_formula_weight     796.24
_chemical_melting_point     ?
_symmetry_cell_setting     orthorhombic
_symmetry_space_group_name_H-M     'P n a 21'
_symmetry_space_group_name_Hall     'P 2c -2n'
loop_
    _symmetry_equiv_pos_as_xyz
    'x, y, z'
    '-x, -y, z+1/2'
    '-x+1/2, y+1/2, z+1/2'
    'x+1/2, -y+1/2, z'
_cell_length_a     16.3320(10)
_cell_length_b     20.6486(13)
_cell_length_c     9.0164(5)
_cell_angle_alpha     90.00
_cell_angle_beta     90.00
_cell_angle_gamma     90.00
_cell_volume     3040.6(3)
_cell_formula_units_Z     4
_cell_measurement_reflns_used     3919
_cell_measurement_theta_min     2.33
_cell_measurement_theta_max     26.52
_cell_measurement_temperature     173(2)
_exptl_crystal_description     needle
_exptl_crystal_colour     colourless
_exptl_crystal_size_max     0.22
_exptl_crystal_size_mid     0.08
_exptl_crystal_size_min     0.07
_exptl_crystal_density_diffrn     1.739
_exptl_crystal_density_meas     ?
_exptl_crystal_density_method     'not measured'
_exptl_crystal_F_000     1592
_exptl_absorpt_coefficient_mu     1.441
_exptl_absorpt_correction_type     analytical
_exptl_absorpt_process_details     '(SADABS; Bruker, 1999)'
_exptl_absorpt_correction_T_min     0.7877
_exptl_absorpt_correction_T_max     0.9069
_exptl_special_details
;
Intensity data were collected on a Bruker SMART1K CCD area detector
diffractometer with graphite monochromated Mo K\a radiation (40 kV, 40 mA).
The collection method involved \w-scans of width 0.3\%. Data reduction was
carried out using the program SAINT+ (Bruker, 1999) and face indexed
absorption corrections were made using the program SAINT+ SADABS.
^1^H NMR: (<i>d</i>-DMSO, 300 MHz) \d~H~7.79 (bs, Arom), 7.64 (bs, Arom), 7.54
(bs, Arom), 3.19 (m, CH~2~CH~3~), 0.57 (t, ^3^<i>J</i>(^1^H-^1^H) <i>= </i>6.6
Hz, CH~2~CH~3~).^13^C NMR: (CDCl~3~, 100.6 MHz) \d~C~ 135.8 (s,Arom), 134.0
(Arom), 131.2 (m, Arom), 128.2 (s, Arom), <i>ethyl signals could not be
observed</i>. ^31^P NMR: (<i>d</i>-DMSO, 121 MHz) \d~P~ 77.14 (d, ^1^<i>J
</i>(^107/109^Ag-^31^P)<i>= </i>782.9 Hz). MS: 733 (5 %, M - NO~3~), 563 (7 %,
Ligand + Ag). EA: Calc: (Ag~2~P~2~N~4~O~6~C~28~H~30~) C 42.24% H 3.80% N
7.04%. Found: C 41.48% H 3.95% N 6.77%. MP: 182 -- 183 \%C.
;
_diffrn_ambient_temperature     173(2)
_diffrn_radiation_type     MoK\a
_diffrn_radiation_wavelength     0.71073
_diffrn_radiation_source     'fine-focus sealed tube'
_diffrn_radiation_monochromator     graphite
_diffrn_measurement_device_type     'Bruker SMART CCD area-detector'
_diffrn_measurement_method     'phi and omega scans'
_diffrn_detector_area_resol_mean     ?
_diffrn_reflns_number     13103
_diffrn_reflns_av_R_equivalents     0.0508
_diffrn_reflns_av_sigmaI/netI     0.0872
_diffrn_reflns_theta_min     1.59
_diffrn_reflns_theta_max     30.48
_diffrn_reflns_theta_full     30.48
_diffrn_measured_fraction_theta_max     0.995
_diffrn_measured_fraction_theta_full     0.995
_diffrn_reflns_limit_h_min     -20
_diffrn_reflns_limit_h_max     23
_diffrn_reflns_limit_k_min     -10
_diffrn_reflns_limit_k_max     29
_diffrn_reflns_limit_l_min     -12
_diffrn_reflns_limit_l_max     12
_diffrn_standards_number     ?
_diffrn_standards_interval_count     ?
_diffrn_standards_interval_time     ?
_diffrn_standards_decay_%     ?
_refine_special_details
;
 Refinement of F^2^ against ALL reflections.  The weighted R-factor wR and
 goodness of fit S are based on F^2^, conventional R-factors R are based
 on F, with F set to zero for negative F^2^. The threshold expression of
 F^2^ > 2sigma(F^2^) is used only for calculating R-factors(gt) etc. and is
 not relevant to the choice of reflections for refinement.  R-factors based
 on F^2^ are statistically about twice as large as those based on F, and R-
 factors based on ALL data will be even larger.
;
_reflns_number_total     8801
_reflns_number_gt     6217
_reflns_threshold_expression     I>2sigma(I)
_refine_ls_structure_factor_coef     Fsqd
_refine_ls_matrix_type     full
_refine_ls_R_factor_all     0.0818
_refine_ls_R_factor_gt     0.0464
_refine_ls_wR_factor_gt     0.1116
_refine_ls_wR_factor_ref     0.1607
_refine_ls_goodness_of_fit_ref     1.007
_refine_ls_restrained_S_all     1.007
_refine_ls_number_reflns     8801
_refine_ls_number_parameters     380
_refine_ls_number_restraints     1
_refine_ls_hydrogen_treatment     constr
_refine_ls_weighting_scheme     calc
_refine_ls_weighting_details
                 'calc w=1/[\s^2^(Fo^2^)+(0.0891P)^2^] where P=(Fo^2^+2Fc^2^)/3'
_atom_sites_solution_hydrogens     geom
_atom_sites_solution_primary     direct
_atom_sites_solution_secondary     difmap
_refine_ls_shift/su_max     0.006
_refine_ls_shift/su_mean     0.000
_refine_diff_density_max     0.583
_refine_diff_density_min     -0.734
_refine_ls_extinction_method     none
_refine_ls_extinction_coef     ?
_refine_ls_abs_structure_details     'Flack (1983), 3898 Friedel pairs'
_refine_ls_abs_structure_Flack     0.53(4)
loop_
    _atom_type_symbol
    _atom_type_description
    _atom_type_scat_dispersion_real
    _atom_type_scat_dispersion_imag
    _atom_type_scat_source
    'C' 'C' 0.0033 0.0016
                         'International Tables Vol C Tables 4.2.6.8 and 6.1.1.4'
    'H' 'H' 0.0000 0.0000
                         'International Tables Vol C Tables 4.2.6.8 and 6.1.1.4'
    'N' 'N' 0.0061 0.0033
                         'International Tables Vol C Tables 4.2.6.8 and 6.1.1.4'
    'O' 'O' 0.0106 0.0060
                         'International Tables Vol C Tables 4.2.6.8 and 6.1.1.4'
    'P' 'P' 0.1023 0.0942
                         'International Tables Vol C Tables 4.2.6.8 and 6.1.1.4'
    'Ag' 'Ag' -0.8971 1.1015
                         'International Tables Vol C Tables 4.2.6.8 and 6.1.1.4'
_computing_data_collection     'SMART-NT (Bruker, 1998)'
_computing_cell_refinement     'SAINT-Plus (Bruker, 1999)'
_computing_data_reduction     'SAINT-Plus (Bruker, 1999)'
_computing_structure_solution     'SHELXS97 (Sheldrick, 2008)'
_computing_structure_refinement     'SHELXL97 (Sheldrick, 2008)'
_computing_molecular_graphics
;
ORTEP-3 (Farrugia, 1997) and Mercury (Macrae <i>et al.</i>,
2008)
;
_computing_publication_material     'WinGX (Farrugia, 1999)'
loop_
    _atom_site_type_symbol
    _atom_site_label
    _atom_site_fract_x
    _atom_site_fract_y
    _atom_site_fract_z
    _atom_site_U_iso_or_equiv
    _atom_site_adp_type
    _atom_site_calc_flag
    _atom_site_refinement_flags
    _atom_site_occupancy
    _atom_site_disorder_assembly
    _atom_site_disorder_group
    C C1 0.1939(6) 0.2253(5) 0.8345(9) 0.044(2) Uani d . 1 . .
    H H1A 0.1595 0.2635 0.8325 0.053 Uiso calc R 1 . .
    H H1B 0.2486 0.2394 0.8613 0.053 Uiso calc R 1 . .
    C C2 0.1976(7) 0.1994(4) 0.6833(12) 0.057(3) Uani d . 1 . .
    H H2A 0.2186 0.2320 0.6175 0.086 Uiso calc R 1 . .
    H H2B 0.1437 0.1870 0.6520 0.086 Uiso calc R 1 . .
    H H2C 0.2330 0.1623 0.6813 0.086 Uiso calc R 1 . .
    C C3 0.2810(5) 0.1667(3) 1.1170(9) 0.0296(16) Uani d . 1 . .
    H H3A 0.3098 0.2001 1.0621 0.036 Uiso calc R 1 . .
    H H3B 0.3203 0.1334 1.1430 0.036 Uiso calc R 1 . .
    C C4 0.2457(6) 0.1971(4) 1.2633(9) 0.042(2) Uani d . 1 . .
    H H4A 0.2897 0.2147 1.3213 0.063 Uiso calc R 1 . .
    H H4B 0.2180 0.1642 1.3195 0.063 Uiso calc R 1 . .
    H H4C 0.2078 0.2309 1.2387 0.063 Uiso calc R 1 . .
    C C11 0.0019(4) 0.1970(3) 0.8645(8) 0.0258(14) Uani d . 1 . .
    C C12 -0.0291(4) 0.1410(3) 0.7955(10) 0.0324(16) Uani d . 1 . .
    H H12 -0.0198 0.1007 0.8387 0.039 Uiso calc R 1 . .
    C C13 -0.0742(5) 0.1446(4) 0.6624(11) 0.043(2) Uani d . 1 . .
    H H13 -0.0899 0.1069 0.6140 0.051 Uiso calc R 1 . .
    C C14 -0.0947(7) 0.2036(5) 0.6040(12) 0.055(3) Uani d . 1 . .
    H H14 -0.1265 0.2066 0.5187 0.066 Uiso calc R 1 . .
    C C15 -0.0663(8) 0.2597(4) 0.6771(14) 0.073(4) Uani d . 1 . .
    H H15 -0.0794 0.3003 0.6394 0.087 Uiso calc R 1 . .
    C C16 -0.0200(6) 0.2550(4) 0.8018(11) 0.050(2) Uani d . 1 . .
    H H16 -0.0022 0.2930 0.8469 0.061 Uiso calc R 1 . .
    C C21 0.0544(4) 0.2647(3) 1.1204(7) 0.0232(14) Uani d . 1 . .
    C C22 0.1097(5) 0.3142(4) 1.1123(9) 0.0343(17) Uani d . 1 . .
    H H22 0.1579 0.3089 1.0586 0.041 Uiso calc R 1 . .
    C C23 0.0939(5) 0.3735(4) 1.1854(11) 0.0387(18) Uani d . 1 . .
    H H23 0.1300 0.4080 1.1749 0.046 Uiso calc R 1 . .
    C C24 0.0265(5) 0.3800(4) 1.2701(9) 0.0364(18) Uani d . 1 . .
    H H24 0.0169 0.4190 1.3188 0.044 Uiso calc R 1 . .
    C C25 -0.0285(5) 0.3300(4) 1.2860(10) 0.0372(17) Uani d . 1 . .
    H H25 -0.0741 0.3345 1.3469 0.045 Uiso calc R 1 . .
    C C26 -0.0146(4) 0.2725(4) 1.2090(9) 0.0339(18) Uani d . 1 . .
    H H26 -0.0521 0.2387 1.2170 0.041 Uiso calc R 1 . .
    C C31 0.2553(4) 0.0102(3) 1.0819(8) 0.0197(13) Uani d . 1 . .
    C C32 0.2246(5) 0.0190(4) 1.2244(9) 0.0330(17) Uani d . 1 . .
    H H32 0.1968 0.0569 1.2486 0.040 Uiso calc R 1 . .
    C C33 0.2358(5) -0.0291(4) 1.3306(8) 0.0369(18) Uani d . 1 . .
    H H33 0.2176 -0.0223 1.4271 0.044 Uiso calc R 1 . .
    C C34 0.2745(5) -0.0883(4) 1.2934(11) 0.0424(19) Uani d . 1 . .
    H H34 0.2799 -0.1212 1.3632 0.051 Uiso calc R 1 . .
    C C35 0.3038(5) -0.0959(4) 1.1521(11) 0.040(2) Uani d . 1 . .
    H H35 0.3317 -0.1337 1.1282 0.048 Uiso calc R 1 . .
    C C36 0.2933(5) -0.0499(4) 1.0457(9) 0.0317(16) Uani d . 1 . .
    H H36 0.3109 -0.0577 0.9493 0.038 Uiso calc R 1 . .
    C C41 0.3281(4) 0.0657(3) 0.8277(7) 0.0225(14) Uani d . 1 . .
    C C42 0.3247(4) 0.0570(3) 0.6732(9) 0.0300(14) Uani d . 1 . .
    H H42 0.2741 0.0544 0.6261 0.036 Uiso calc R 1 . .
    C C43 0.3958(5) 0.0522(4) 0.5907(9) 0.0341(17) Uani d . 1 . .
    H H43 0.3932 0.0445 0.4891 0.041 Uiso calc R 1 . .
    C C44 0.4710(5) 0.0589(4) 0.6604(12) 0.0411(19) Uani d . 1 . .
    H H44 0.5186 0.0585 0.6037 0.049 Uiso calc R 1 . .
    C C45 0.4768(4) 0.0661(3) 0.8130(10) 0.0331(16) Uani d . 1 . .
    H H45 0.5276 0.0679 0.8595 0.040 Uiso calc R 1 . .
    C C46 0.4062(5) 0.0705(3) 0.8933(9) 0.0301(15) Uani d . 1 . .
    H H46 0.4098 0.0770 0.9951 0.036 Uiso calc R 1 . .
    N N1 0.1635(4) 0.1824(3) 0.9553(6) 0.0232(12) Uani d . 1 . .
    N N2 0.2181(3) 0.1384(3) 1.0214(6) 0.0222(11) Uani d . 1 . .
    N N3 0.0603(4) 0.0379(3) 1.4801(6) 0.0229(12) Uani d . 1 . .
    N N4 0.1688(4) -0.1152(3) 0.6966(9) 0.0337(15) Uani d . 1 . .
    O O1 0.0241(3) 0.0220(2) 1.3584(5) 0.0275(11) Uani d . 1 . .
    O O2 0.0429(3) 0.0039(3) 1.5915(5) 0.0341(12) Uani d . 1 . .
    O O3 0.1085(4) 0.0816(3) 1.4847(6) 0.0413(15) Uani d . 1 . .
    O O4 0.1100(3) -0.1018(3) 0.7843(6) 0.0352(12) Uani d . 1 . .
    O O5 0.2198(3) -0.0715(3) 0.6727(8) 0.0440(13) Uani d . 1 . .
    O O6 0.1766(4) -0.1688(3) 0.6396(12) 0.077(3) Uani d . 1 . .
    P P1 0.06706(11) 0.18681(8) 1.02502(19) 0.0209(3) Uani d . 1 . .
    P P2 0.23174(10) 0.06614(8) 0.93328(19) 0.0200(3) Uani d . 1 . .
    Ag Ag1 0.03083(3) 0.09899(3) 1.17410(7) 0.03480(15) Uani d . 1 . .
    Ag Ag2 0.12155(3) 0.02110(3) 0.80136(7) 0.03238(14) Uani d . 1 . .
loop_
    _atom_site_aniso_label
    _atom_site_aniso_U_11
    _atom_site_aniso_U_22
    _atom_site_aniso_U_33
    _atom_site_aniso_U_12
    _atom_site_aniso_U_13
    _atom_site_aniso_U_23
    C1 0.044(5) 0.057(5) 0.032(5) 0.005(4) 0.013(4) 0.017(4)
    C2 0.101(8) 0.033(4) 0.039(5) -0.004(5) 0.012(6) -0.003(4)
    C3 0.030(4) 0.019(3) 0.040(4) 0.002(3) -0.007(3) -0.009(3)
    C4 0.048(5) 0.047(5) 0.031(4) 0.004(4) -0.006(3) -0.009(4)
    C11 0.029(3) 0.019(3) 0.029(3) 0.006(3) -0.001(3) -0.001(3)
    C12 0.044(4) 0.018(3) 0.035(4) 0.005(3) -0.013(4) 0.000(3)
    C13 0.040(4) 0.052(5) 0.037(4) -0.004(4) -0.015(4) -0.014(4)
    C14 0.078(7) 0.044(5) 0.042(5) -0.004(5) -0.032(5) 0.007(4)
    C15 0.127(10) 0.026(4) 0.065(6) 0.006(5) -0.053(8) 0.016(5)
    C16 0.078(6) 0.027(4) 0.047(5) -0.002(4) -0.024(6) 0.007(4)
    C21 0.023(3) 0.028(3) 0.019(3) 0.007(3) 0.001(2) 0.003(3)
    C22 0.038(4) 0.032(4) 0.033(4) -0.009(3) 0.012(3) -0.001(3)
    C23 0.045(4) 0.026(4) 0.045(5) -0.010(3) 0.005(4) -0.008(4)
    C24 0.037(4) 0.031(4) 0.041(5) 0.003(3) 0.000(3) -0.012(3)
    C25 0.037(4) 0.032(4) 0.042(5) 0.004(3) 0.007(4) -0.005(4)
    C26 0.027(4) 0.034(4) 0.041(5) -0.006(3) 0.009(3) -0.002(3)
    C31 0.021(3) 0.009(3) 0.030(3) 0.002(2) -0.003(3) -0.002(2)
    C32 0.035(4) 0.031(4) 0.032(4) 0.007(3) 0.009(3) -0.004(3)
    C33 0.049(5) 0.038(4) 0.024(4) 0.003(3) -0.004(3) 0.009(3)
    C34 0.047(5) 0.042(4) 0.038(4) 0.012(4) -0.014(4) 0.004(4)
    C35 0.046(4) 0.020(3) 0.054(6) 0.009(3) -0.005(4) 0.008(3)
    C36 0.040(4) 0.024(3) 0.031(4) 0.007(3) 0.002(3) 0.003(3)
    C41 0.023(3) 0.016(3) 0.029(4) 0.001(2) 0.000(3) 0.001(2)
    C42 0.037(4) 0.022(3) 0.031(3) -0.005(3) 0.004(4) -0.005(3)
    C43 0.041(4) 0.034(4) 0.027(4) -0.005(3) 0.010(3) 0.004(3)
    C44 0.038(4) 0.033(4) 0.052(5) -0.002(3) 0.019(4) -0.005(4)
    C45 0.025(3) 0.025(3) 0.049(5) -0.001(3) 0.000(4) 0.000(4)
    C46 0.030(4) 0.027(3) 0.034(4) -0.003(3) 0.001(3) -0.002(3)
    N1 0.027(3) 0.016(3) 0.026(3) -0.004(2) 0.007(2) 0.007(2)
    N2 0.025(3) 0.017(3) 0.025(3) 0.004(2) -0.004(2) -0.002(2)
    N3 0.026(3) 0.022(3) 0.021(3) 0.003(2) 0.001(2) 0.004(2)
    N4 0.027(3) 0.024(3) 0.050(4) -0.001(2) -0.001(3) 0.002(3)
    O1 0.035(3) 0.032(3) 0.015(2) -0.002(2) -0.0068(19) -0.002(2)
    O2 0.041(3) 0.044(3) 0.017(2) -0.014(3) -0.005(2) 0.011(2)
    O3 0.050(4) 0.042(3) 0.032(3) -0.030(3) 0.002(2) -0.003(2)
    O4 0.028(3) 0.040(3) 0.038(3) 0.000(2) -0.004(2) 0.001(3)
    O5 0.042(3) 0.037(3) 0.053(3) -0.007(2) 0.008(3) 0.016(3)
    O6 0.052(4) 0.039(4) 0.140(9) 0.000(3) 0.005(5) -0.036(5)
    P1 0.0242(8) 0.0176(7) 0.0208(8) 0.0003(6) 0.0012(7) 0.0031(6)
    P2 0.0233(8) 0.0177(7) 0.0189(7) 0.0008(6) -0.0012(7) -0.0023(6)
    Ag1 0.0332(3) 0.0326(3) 0.0385(3) -0.0076(2) 0.0000(3) 0.0181(3)
    Ag2 0.0332(3) 0.0337(3) 0.0302(3) -0.0068(2) -0.0103(3) -0.0043(3)
_geom_special_details
;
 All esds (except the esd in the dihedral angle between two l.s. planes)
 are estimated using the full covariance matrix.  The cell esds are taken
 into account individually in the estimation of esds in distances, angles
 and torsion angles; correlations between esds in cell parameters are only
 used when they are defined by crystal symmetry.  An approximate (isotropic)
 treatment of cell esds is used for estimating esds involving l.s. planes.
;
loop_
    _geom_bond_atom_site_label_1
    _geom_bond_atom_site_label_2
    _geom_bond_site_symmetry_2
    _geom_bond_distance
    _geom_bond_publ_flag
    C1 C2 . 1.466(13) ?
    C1 N1 . 1.489(9) ?
    C1 H1A . 0.9700 ?
    C1 H1B . 0.9700 ?
    C2 H2A . 0.9600 ?
    C2 H2B . 0.9600 ?
    C2 H2C . 0.9600 ?
    C3 N2 . 1.464(9) ?
    C3 C4 . 1.570(11) ?
    C3 H3A . 0.9700 ?
    C3 H3B . 0.9700 ?
    C4 H4A . 0.9600 ?
    C4 H4B . 0.9600 ?
    C4 H4C . 0.9600 ?
    C11 C16 . 1.373(11) ?
    C11 C12 . 1.408(10) ?
    C11 P1 . 1.808(8) ?
    C12 C13 . 1.410(12) ?
    C12 H12 . 0.9300 ?
    C13 C14 . 1.367(13) ?
    C13 H13 . 0.9300 ?
    C14 C15 . 1.412(14) ?
    C14 H14 . 0.9300 ?
    C15 C16 . 1.359(14) ?
    C15 H15 . 0.9300 ?
    C16 H16 . 0.9300 ?
    C21 C22 . 1.365(10) ?
    C21 C26 . 1.391(10) ?
    C21 P1 . 1.836(7) ?
    C22 C23 . 1.414(11) ?
    C22 H22 . 0.9300 ?
    C23 C24 . 1.347(12) ?
    C23 H23 . 0.9300 ?
    C24 C25 . 1.376(11) ?
    C24 H24 . 0.9300 ?
    C25 C26 . 1.394(11) ?
    C25 H25 . 0.9300 ?
    C26 H26 . 0.9300 ?
    C31 C32 . 1.392(10) ?
    C31 C36 . 1.426(9) ?
    C31 P2 . 1.810(7) ?
    C32 C33 . 1.392(10) ?
    C32 H32 . 0.9300 ?
    C33 C34 . 1.416(11) ?
    C33 H33 . 0.9300 ?
    C34 C35 . 1.370(14) ?
    C34 H34 . 0.9300 ?
    C35 C36 . 1.361(11) ?
    C35 H35 . 0.9300 ?
    C36 H36 . 0.9300 ?
    C41 C42 . 1.406(10) ?
    C41 C46 . 1.409(10) ?
    C41 P2 . 1.839(7) ?
    C42 C43 . 1.383(10) ?
    C42 H42 . 0.9300 ?
    C43 C44 . 1.387(12) ?
    C43 H43 . 0.9300 ?
    C44 C45 . 1.387(13) ?
    C44 H44 . 0.9300 ?
    C45 C46 . 1.364(11) ?
    C45 H45 . 0.9300 ?
    C46 H46 . 0.9300 ?
    N1 N2 . 1.406(8) ?
    N1 P1 . 1.698(6) ?
    N2 P2 . 1.704(6) ?
    N3 O3 . 1.197(7) ?
    N3 O2 . 1.258(7) ?
    N3 O1 . 1.288(8) ?
    N4 O6 . 1.227(9) ?
    N4 O5 . 1.247(8) ?
    N4 O4 . 1.275(9) ?
    O1 Ag1 . 2.302(5) ?
    O1 Ag2 2 2.592(5) ?
    O2 Ag2 1_556 2.314(5) ?
    O2 Ag1 2 2.553(5) ?
    O4 Ag1 2_554 2.506(5) ?
    O4 Ag2 . 2.549(5) ?
    P1 Ag1 . 2.3335(18) ?
    P2 Ag2 . 2.3492(18) ?
    Ag1 O4 2 2.506(5) ?
    Ag1 O2 2_554 2.553(5) ?
    Ag2 O2 1_554 2.314(5) ?
    Ag2 O1 2_554 2.592(5) ?
loop_
    _geom_angle_atom_site_label_1
    _geom_angle_atom_site_label_2
    _geom_angle_atom_site_label_3
    _geom_angle_site_symmetry_1
    _geom_angle_site_symmetry_3
    _geom_angle
    _geom_angle_publ_flag
    C2 C1 N1 . . 118.5(8) ?
    C2 C1 H1A . . 107.7 ?
    N1 C1 H1A . . 107.7 ?
    C2 C1 H1B . . 107.7 ?
    N1 C1 H1B . . 107.7 ?
    H1A C1 H1B . . 107.1 ?
    C1 C2 H2A . . 109.5 ?
    C1 C2 H2B . . 109.5 ?
    H2A C2 H2B . . 109.5 ?
    C1 C2 H2C . . 109.5 ?
    H2A C2 H2C . . 109.5 ?
    H2B C2 H2C . . 109.5 ?
    N2 C3 C4 . . 113.4(6) ?
    N2 C3 H3A . . 108.9 ?
    C4 C3 H3A . . 108.9 ?
    N2 C3 H3B . . 108.9 ?
    C4 C3 H3B . . 108.9 ?
    H3A C3 H3B . . 107.7 ?
    C3 C4 H4A . . 109.5 ?
    C3 C4 H4B . . 109.5 ?
    H4A C4 H4B . . 109.5 ?
    C3 C4 H4C . . 109.5 ?
    H4A C4 H4C . . 109.5 ?
    H4B C4 H4C . . 109.5 ?
    C16 C11 C12 . . 116.2(7) ?
    C16 C11 P1 . . 125.8(6) ?
    C12 C11 P1 . . 118.1(5) ?
    C11 C12 C13 . . 121.3(7) ?
    C11 C12 H12 . . 119.3 ?
    C13 C12 H12 . . 119.3 ?
    C14 C13 C12 . . 120.2(8) ?
    C14 C13 H13 . . 119.9 ?
    C12 C13 H13 . . 119.9 ?
    C13 C14 C15 . . 118.1(8) ?
    C13 C14 H14 . . 121.0 ?
    C15 C14 H14 . . 121.0 ?
    C16 C15 C14 . . 120.7(8) ?
    C16 C15 H15 . . 119.6 ?
    C14 C15 H15 . . 119.6 ?
    C15 C16 C11 . . 123.2(8) ?
    C15 C16 H16 . . 118.4 ?
    C11 C16 H16 . . 118.4 ?
    C22 C21 C26 . . 118.8(7) ?
    C22 C21 P1 . . 123.8(5) ?
    C26 C21 P1 . . 117.4(6) ?
    C21 C22 C23 . . 120.1(7) ?
    C21 C22 H22 . . 120.0 ?
    C23 C22 H22 . . 120.0 ?
    C24 C23 C22 . . 120.1(7) ?
    C24 C23 H23 . . 120.0 ?
    C22 C23 H23 . . 120.0 ?
    C23 C24 C25 . . 121.1(7) ?
    C23 C24 H24 . . 119.4 ?
    C25 C24 H24 . . 119.4 ?
    C24 C25 C26 . . 118.8(7) ?
    C24 C25 H25 . . 120.6 ?
    C26 C25 H25 . . 120.6 ?
    C21 C26 C25 . . 121.0(7) ?
    C21 C26 H26 . . 119.5 ?
    C25 C26 H26 . . 119.5 ?
    C32 C31 C36 . . 118.8(7) ?
    C32 C31 P2 . . 121.6(5) ?
    C36 C31 P2 . . 118.6(5) ?
    C31 C32 C33 . . 119.7(7) ?
    C31 C32 H32 . . 120.2 ?
    C33 C32 H32 . . 120.2 ?
    C32 C33 C34 . . 120.8(8) ?
    C32 C33 H33 . . 119.6 ?
    C34 C33 H33 . . 119.6 ?
    C35 C34 C33 . . 118.4(8) ?
    C35 C34 H34 . . 120.8 ?
    C33 C34 H34 . . 120.8 ?
    C36 C35 C34 . . 122.1(8) ?
    C36 C35 H35 . . 118.9 ?
    C34 C35 H35 . . 118.9 ?
    C35 C36 C31 . . 120.1(8) ?
    C35 C36 H36 . . 119.9 ?
    C31 C36 H36 . . 119.9 ?
    C42 C41 C46 . . 117.4(6) ?
    C42 C41 P2 . . 118.6(5) ?
    C46 C41 P2 . . 123.9(5) ?
    C43 C42 C41 . . 120.6(7) ?
    C43 C42 H42 . . 119.7 ?
    C41 C42 H42 . . 119.7 ?
    C42 C43 C44 . . 119.5(7) ?
    C42 C43 H43 . . 120.2 ?
    C44 C43 H43 . . 120.2 ?
    C43 C44 C45 . . 121.4(7) ?
    C43 C44 H44 . . 119.3 ?
    C45 C44 H44 . . 119.3 ?
    C46 C45 C44 . . 118.4(7) ?
    C46 C45 H45 . . 120.8 ?
    C44 C45 H45 . . 120.8 ?
    C45 C46 C41 . . 122.5(7) ?
    C45 C46 H46 . . 118.7 ?
    C41 C46 H46 . . 118.7 ?
    N2 N1 C1 . . 118.9(6) ?
    N2 N1 P1 . . 117.7(4) ?
    C1 N1 P1 . . 123.3(5) ?
    N1 N2 C3 . . 115.9(5) ?
    N1 N2 P2 . . 116.8(4) ?
    C3 N2 P2 . . 122.2(4) ?
    O3 N3 O2 . . 122.8(6) ?
    O3 N3 O1 . . 121.5(6) ?
    O2 N3 O1 . . 115.7(6) ?
    O6 N4 O5 . . 120.8(7) ?
    O6 N4 O4 . . 122.3(7) ?
    O5 N4 O4 . . 116.9(6) ?
    N3 O1 Ag1 . . 114.6(4) ?
    N3 O1 Ag2 . 2 132.6(4) ?
    Ag1 O1 Ag2 . 2 97.89(17) ?
    N3 O2 Ag2 . 1_556 116.2(4) ?
    N3 O2 Ag1 . 2 143.5(4) ?
    Ag2 O2 Ag1 1_556 2 98.69(18) ?
    N4 O4 Ag1 . 2_554 116.8(5) ?
    N4 O4 Ag2 . . 101.4(4) ?
    Ag1 O4 Ag2 2_554 . 93.95(17) ?
    N1 P1 C11 . . 104.8(3) ?
    N1 P1 C21 . . 108.9(3) ?
    C11 P1 C21 . . 102.0(3) ?
    N1 P1 Ag1 . . 114.0(2) ?
    C11 P1 Ag1 . . 113.7(2) ?
    C21 P1 Ag1 . . 112.5(2) ?
    N2 P2 C31 . . 103.9(3) ?
    N2 P2 C41 . . 111.0(3) ?
    C31 P2 C41 . . 101.4(3) ?
    N2 P2 Ag2 . . 118.8(2) ?
    C31 P2 Ag2 . . 106.6(2) ?
    C41 P2 Ag2 . . 113.0(2) ?
    O1 Ag1 P1 . . 164.66(13) ?
    O1 Ag1 O4 . 2 71.71(19) ?
    P1 Ag1 O4 . 2 116.31(14) ?
    O1 Ag1 O2 . 2_554 67.27(17) ?
    P1 Ag1 O2 . 2_554 126.75(13) ?
    O4 Ag1 O2 2 2_554 72.66(17) ?
    O2 Ag2 P2 1_554 . 154.16(13) ?
    O2 Ag2 O4 1_554 . 75.92(19) ?
    P2 Ag2 O4 . . 118.77(12) ?
    O2 Ag2 O1 1_554 2_554 66.42(17) ?
    P2 Ag2 O1 . 2_554 137.62(12) ?
    O4 Ag2 O1 . 2_554 66.56(16) ?
loop_
    _geom_torsion_atom_site_label_1
    _geom_torsion_atom_site_label_2
    _geom_torsion_atom_site_label_3
    _geom_torsion_atom_site_label_4
    _geom_torsion_site_symmetry_1
    _geom_torsion_site_symmetry_2
    _geom_torsion_site_symmetry_3
    _geom_torsion_site_symmetry_4
    _geom_torsion
    _geom_torsion_publ_flag
    C16 C11 C12 C13 . . . . 5.3(12) ?
    P1 C11 C12 C13 . . . . -174.2(7) ?
    C11 C12 C13 C14 . . . . -5.7(14) ?
    C12 C13 C14 C15 . . . . 2.9(17) ?
    C13 C14 C15 C16 . . . . 0(2) ?
    C14 C15 C16 C11 . . . . 0(2) ?
    C12 C11 C16 C15 . . . . -2.4(16) ?
    P1 C11 C16 C15 . . . . 177.0(10) ?
    C26 C21 C22 C23 . . . . -4.0(12) ?
    P1 C21 C22 C23 . . . . 177.9(7) ?
    C21 C22 C23 C24 . . . . 3.8(14) ?
    C22 C23 C24 C25 . . . . -0.8(14) ?
    C23 C24 C25 C26 . . . . -1.8(13) ?
    C22 C21 C26 C25 . . . . 1.3(12) ?
    P1 C21 C26 C25 . . . . 179.6(6) ?
    C24 C25 C26 C21 . . . . 1.6(13) ?
    C36 C31 C32 C33 . . . . 3.8(11) ?
    P2 C31 C32 C33 . . . . 172.1(6) ?
    C31 C32 C33 C34 . . . . -3.1(12) ?
    C32 C33 C34 C35 . . . . 2.7(13) ?
    C33 C34 C35 C36 . . . . -3.2(13) ?
    C34 C35 C36 C31 . . . . 4.0(13) ?
    C32 C31 C36 C35 . . . . -4.2(11) ?
    P2 C31 C36 C35 . . . . -172.8(6) ?
    C46 C41 C42 C43 . . . . 1.3(10) ?
    P2 C41 C42 C43 . . . . -175.9(5) ?
    C41 C42 C43 C44 . . . . -2.9(11) ?
    C42 C43 C44 C45 . . . . 4.3(12) ?
    C43 C44 C45 C46 . . . . -4.0(12) ?
    C44 C45 C46 C41 . . . . 2.4(11) ?
    C42 C41 C46 C45 . . . . -1.0(10) ?
    P2 C41 C46 C45 . . . . 175.9(6) ?
    C2 C1 N1 N2 . . . . 82.7(10) ?
    C2 C1 N1 P1 . . . . -101.0(9) ?
    C1 N1 N2 C3 . . . . 71.4(8) ?
    P1 N1 N2 C3 . . . . -105.2(6) ?
    C1 N1 N2 P2 . . . . -83.9(7) ?
    P1 N1 N2 P2 . . . . 99.5(5) ?
    C4 C3 N2 N1 . . . . 68.1(8) ?
    C4 C3 N2 P2 . . . . -138.0(6) ?
    O3 N3 O1 Ag1 . . . . -16.4(8) ?
    O2 N3 O1 Ag1 . . . . 165.2(5) ?
    O3 N3 O1 Ag2 . . . 2 -145.2(5) ?
    O2 N3 O1 Ag2 . . . 2 36.3(9) ?
    O3 N3 O2 Ag2 . . . 1_556 -7.7(9) ?
    O1 N3 O2 Ag2 . . . 1_556 170.8(4) ?
    O3 N3 O2 Ag1 . . . 2 -169.2(6) ?
    O1 N3 O2 Ag1 . . . 2 9.2(11) ?
    O6 N4 O4 Ag1 . . . 2_554 -67.3(9) ?
    O5 N4 O4 Ag1 . . . 2_554 114.0(6) ?
    O6 N4 O4 Ag2 . . . . -167.7(8) ?
    O5 N4 O4 Ag2 . . . . 13.6(7) ?
    N2 N1 P1 C11 . . . . -141.4(5) ?
    C1 N1 P1 C11 . . . . 42.3(7) ?
    N2 N1 P1 C21 . . . . 110.1(5) ?
    C1 N1 P1 C21 . . . . -66.2(7) ?
    N2 N1 P1 Ag1 . . . . -16.4(5) ?
    C1 N1 P1 Ag1 . . . . 167.2(6) ?
    C16 C11 P1 N1 . . . . -89.0(8) ?
    C12 C11 P1 N1 . . . . 90.4(6) ?
    C16 C11 P1 C21 . . . . 24.5(9) ?
    C12 C11 P1 C21 . . . . -156.0(6) ?
    C16 C11 P1 Ag1 . . . . 145.8(8) ?
    C12 C11 P1 Ag1 . . . . -34.7(7) ?
    C22 C21 P1 N1 . . . . 10.2(7) ?
    C26 C21 P1 N1 . . . . -167.9(6) ?
    C22 C21 P1 C11 . . . . -100.2(7) ?
    C26 C21 P1 C11 . . . . 81.7(6) ?
    C22 C21 P1 Ag1 . . . . 137.6(6) ?
    C26 C21 P1 Ag1 . . . . -40.5(6) ?
    N1 N2 P2 C31 . . . . -150.4(5) ?
    C3 N2 P2 C31 . . . . 56.0(6) ?
    N1 N2 P2 C41 . . . . 101.4(5) ?
    C3 N2 P2 C41 . . . . -52.2(7) ?
    N1 N2 P2 Ag2 . . . . -32.2(5) ?
    C3 N2 P2 Ag2 . . . . 174.2(5) ?
    C32 C31 P2 N2 . . . . 29.7(7) ?
    C36 C31 P2 N2 . . . . -162.0(5) ?
    C32 C31 P2 C41 . . . . 144.9(6) ?
    C36 C31 P2 C41 . . . . -46.8(6) ?
    C32 C31 P2 Ag2 . . . . -96.6(6) ?
    C36 C31 P2 Ag2 . . . . 71.7(6) ?
    C42 C41 P2 N2 . . . . -118.9(5) ?
    C46 C41 P2 N2 . . . . 64.1(6) ?
    C42 C41 P2 C31 . . . . 131.1(5) ?
    C46 C41 P2 C31 . . . . -45.8(6) ?
    C42 C41 P2 Ag2 . . . . 17.4(6) ?
    C46 C41 P2 Ag2 . . . . -159.5(5) ?
    N3 O1 Ag1 P1 . . . . 20.1(9) ?
    Ag2 O1 Ag1 P1 2 . . . 164.7(4) ?
    N3 O1 Ag1 O4 . . . 2 -103.9(5) ?
    Ag2 O1 Ag1 O4 2 . . 2 40.72(17) ?
    N3 O1 Ag1 O2 . . . 2_554 177.7(5) ?
    Ag2 O1 Ag1 O2 2 . . 2_554 -37.63(16) ?
    N1 P1 Ag1 O1 . . . . 60.8(6) ?
    C11 P1 Ag1 O1 . . . . -179.2(6) ?
    C21 P1 Ag1 O1 . . . . -63.9(6) ?
    N1 P1 Ag1 O4 . . . 2 179.4(3) ?
    C11 P1 Ag1 O4 . . . 2 -60.6(3) ?
    C21 P1 Ag1 O4 . . . 2 54.7(3) ?
    N1 P1 Ag1 O2 . . . 2_554 -93.2(3) ?
    C11 P1 Ag1 O2 . . . 2_554 26.8(3) ?
    C21 P1 Ag1 O2 . . . 2_554 142.1(3) ?
    N2 P2 Ag2 O2 . . . 1_554 91.3(4) ?
    C31 P2 Ag2 O2 . . . 1_554 -151.9(4) ?
    C41 P2 Ag2 O2 . . . 1_554 -41.4(4) ?
    N2 P2 Ag2 O4 . . . . -148.9(3) ?
    C31 P2 Ag2 O4 . . . . -32.1(3) ?
    C41 P2 Ag2 O4 . . . . 78.4(3) ?
    N2 P2 Ag2 O1 . . . 2_554 -63.0(3) ?
    C31 P2 Ag2 O1 . . . 2_554 53.8(3) ?
    C41 P2 Ag2 O1 . . . 2_554 164.3(3) ?
    N4 O4 Ag2 O2 . . . 1_554 85.6(4) ?
    Ag1 O4 Ag2 O2 2_554 . . 1_554 -32.81(18) ?
    N4 O4 Ag2 P2 . . . . -71.5(4) ?
    Ag1 O4 Ag2 P2 2_554 . . . 170.14(9) ?
    N4 O4 Ag2 O1 . . . 2_554 155.6(5) ?
    Ag1 O4 Ag2 O1 2_554 . . 2_554 37.26(16) ?
data_global
_journal_date_recd_electronic     2010-04-30
_journal_date_accepted     2010-05-21
_journal_name_full     'Acta Crystallographica, Section E'
_journal_year     2010
_journal_volume     66
_journal_issue      6
_journal_page_first     m710
_journal_page_last     m710
_journal_paper_category     QM
_journal_coeditor_code     FK2018
_publ_contact_author_name     'Frederik Kriel'
_publ_contact_author_address
;
Project AuTEK
Mintek
Private Bag X3015
Randburg
2125
South Africa
;
_publ_contact_author_email     'erikk@mintek.co.za'
_publ_contact_author_fax     '+27 11 709 4490'
_publ_contact_author_phone     '+27 11 709 4158'
_publ_section_title
;
Poly[[\m-1,2-bis(diphenylphosphanyl)-1,2-diethylhydrazine]-\m~4~-nitrato-\
\m~2~-disilver(I)]
;
loop_
    _publ_author_name
    _publ_author_footnote
    _publ_author_address
    'Kriel, Frederik H.' .
;
Project AuTEK
Mintek
Private Bag X3015
Randburg 2125
South Africa
;
    'Fernandes, Manuel A.' .
;
Molecular Science Institute,
School of Chemistry,
University of the Witwatersrand,
PO Wits
2050 Johannesburg,
South Africa
;
    'Coates, Judy' .
;
Project AuTEK
Mintek
Private Bag X3015
Randburg 2125
South Africa
;
