# Supplementary material for: Poly[[μ2-1,2-bis­(diphenyl­phosphan­yl)-1,2-diethylhydrazine]-μ4-nitrato-μ2-nitrato-silver(I)]
Source: Acta Crystallogr Sect E Struct Rep Online. 2010 May 26;66(Pt 6):m710. doi: 10.1107/S1600536810019094 (PMC2979462; doi:10.1107/S1600536810019094)
Supplement: Supplementary file 2 [file e-66-0m710-Isup2.hkl]

#
# h,k,l, Fc-squared, Fo-squared, sigma(Fo-squared) and status flag
#
data_I
_shelx_title ' fk2018 in Pna2(1)'
_shelx_refln_list_code          4
_shelx_F_calc_maximum      351.78
_exptl_crystal_F_000      1592.00
_reflns_d_resolution_high  0.7005
 
loop_
 _symmetry_equiv_pos_as_xyz
 'x, y, z'
 '-x, -y, z+1/2'
 '-x+1/2, y+1/2, z+1/2'
 'x+1/2, -y+1/2, z'
 
_cell_length_a    16.3320
_cell_length_b    20.6486
_cell_length_c     9.0164
_cell_angle_alpha  90.000
_cell_angle_beta   90.000
_cell_angle_gamma  90.000
 
_shelx_F_squared_multiplier     1.000
 
loop_
 _refln_index_h
 _refln_index_k
 _refln_index_l
 _refln_F_squared_calc
 _refln_F_squared_meas
 _refln_F_squared_sigma
 _refln_observed_status
   0   0 -12      627.15      791.19    212.39 o
   2   0 -12       42.41      161.25    183.51 o
   4   0 -12     2421.83     2575.14    288.20 o
   1   1 -12        9.52      131.45    133.74 o
   2   1 -12      119.83      326.55    135.07 o
   3   1 -12     1006.30     1010.36    151.88 o
   4   1 -12      133.36      132.09    144.70 o
   5   1 -12     1424.74     1612.21    296.02 o
   0   2 -12      630.20      702.75    221.41 o
   1   2 -12      144.16      238.17    137.41 o
   2   2 -12      147.19      163.34    131.21 o
   3   2 -12       86.70      151.00    132.87 o
   4   2 -12     1416.81     1287.35    161.64 o
   5   2 -12      777.54     1081.66    169.97 o
   6   2 -12      215.11       69.19    201.56 o
   7   2 -12      376.77      441.62    225.02 o
   8   2 -12      214.09       73.40    227.43 o
   1   3 -12      623.08      640.19    146.26 o
   2   3 -12       39.31       27.33    130.82 o
   3   3 -12      205.35      288.57    132.74 o
   4   3 -12      435.11      386.61    142.10 o
   5   3 -12      367.62      151.37    283.69 o
   6   3 -12      689.22      617.91    220.21 o
   7   3 -12      207.42      302.04    219.01 o
   8   3 -12      251.76       45.73    232.24 o
   0   4 -12     1266.47     1425.35    243.07 o
   1   4 -12       45.94      154.33    134.01 o
   2   4 -12      312.39      250.39    134.77 o
   3   4 -12      501.21      422.06    142.71 o
   4   4 -12      141.92      312.27    139.97 o
   5   4 -12      291.91      365.20    146.14 o
   6   4 -12       78.72      -92.06    205.77 o
   7   4 -12      354.69      376.64    225.63 o
   1   5 -12      636.89      542.80    145.70 o
   2   5 -12      480.21      595.86    147.74 o
   3   5 -12      115.51      316.24    139.50 o
   4   5 -12      138.07       67.60    141.02 o
   5   5 -12        4.67      -47.82    140.98 o
   6   5 -12      156.77      -46.33    209.98 o
   7   5 -12      204.81      145.60    222.02 o
   0   6 -12     1172.31     1292.38    248.49 o
   1   6 -12       34.21      169.76    139.89 o
   2   6 -12      184.49      197.87    137.20 o
   3   6 -12      470.32      557.82    145.07 o
   4   6 -12       23.10       78.37    141.22 o
   5   6 -12       43.61      238.56    146.49 o
   6   6 -12      184.99       95.67    214.19 o
   1   7 -12      292.18      276.27    143.53 o
   2   7 -12      990.71      740.14    149.53 o
   3   7 -12       88.44      301.69    144.86 o
   4   7 -12       59.50      101.90    146.14 o
   5   7 -12       46.89       20.92    142.46 o
   6   7 -12       23.05      145.60    215.40 o
   0   8 -12      252.56      340.54    219.01 o
   1   8 -12      558.28      626.67    158.92 o
   2   8 -12      260.15      281.13    179.90 o
   3   8 -12      370.83      224.12    145.91 o
   4   8 -12      105.96      172.89    147.58 o
   5   8 -12       22.25       -8.51    145.14 o
   1   9 -12      171.11      153.38    148.01 o
   2   9 -12      806.35      831.95    161.20 o
   3   9 -12      422.93      471.47    157.31 o
   4   9 -12      150.18      545.85    156.54 o
   0  10 -12      251.05      278.57    222.02 o
   1  10 -12      538.24      716.86    160.57 o
   2  10 -12      837.84     1383.57    397.70 o
   2   0 -11      489.68      596.72    120.82 o
   4   0 -11      422.39      422.97    170.27 o
   6   0 -11      924.96      933.19    198.55 o
   8   0 -11      926.99      655.22    209.98 o
   0   1 -11      493.56      435.04    120.94 o
   1   1 -11       51.74       45.35     76.66 o
   2   1 -11      104.30      217.41     76.84 o
   3   1 -11     1580.46     1426.87    100.46 o
   4   1 -11      116.93       20.40    110.83 o
   5   1 -11      665.07      570.79    130.31 o
   6   1 -11      229.31      294.22    176.29 o
   7   1 -11      138.34      167.87    182.91 o
   8   1 -11      306.69      332.12    194.34 o
   9   1 -11      879.27      643.79    226.83 o
  10   1 -11       29.55      100.48    200.36 o
  11   1 -11     1168.14     1084.81    249.69 o
   1   2 -11      306.09      229.60     94.90 o
   2   2 -11     1822.12     1721.56    124.77 o
   3   2 -11      317.11      334.47     94.67 o
   4   2 -11      259.43      521.04    186.52 o
   5   2 -11       70.58      -99.88    167.26 o
   6   2 -11      500.07      397.70    184.11 o
   7   2 -11      773.37      433.80    184.71 o
   8   2 -11      123.85      320.09    191.93 o
   9   2 -11        3.16     -100.48    185.92 o
  10   2 -11      420.97      629.34    220.21 o
  11   2 -11      138.67      210.58    224.42 o
   0   3 -11     1613.08     1823.66    229.84 o
   1   3 -11      532.33      402.60    124.15 o
   2   3 -11     1644.70     1480.59    149.30 o
   3   3 -11      692.17      601.77    123.52 o
   4   3 -11      284.45      187.12    167.87 o
   5   3 -11      321.11      322.49    177.49 o
   6   3 -11      130.78      275.56    182.31 o
   7   3 -11      409.31      475.92    190.13 o
   8   3 -11        1.89       62.57    180.50 o
   9   3 -11      207.11      310.46    200.96 o
  10   3 -11        5.88       24.07    207.58 o
  11   3 -11      239.22      209.98    214.19 o
   1   4 -11     1039.57      997.53    141.88 o
   2   4 -11      363.83      472.68    172.38 o
   3   4 -11       89.32       87.38    111.08 o
   4   4 -11      216.15      348.97    172.08 o
   5   4 -11       95.76       64.98    169.67 o
   6   4 -11     1932.24     2022.81    246.08 o
   7   4 -11      183.51      343.55    191.33 o
   8   4 -11      513.79      456.67    201.56 o
   9   4 -11      285.98       55.35    199.15 o
  10   4 -11      563.19      495.17    223.82 o
  11   4 -11       12.72      -76.41    212.39 o
   0   5 -11      257.33      265.34    169.07 o
   1   5 -11      421.95      446.93    126.71 o
   2   5 -11      251.92      108.90    112.32 o
   3   5 -11      170.33      126.43    117.04 o
   4   5 -11      611.95      495.17    187.12 o
   5   5 -11      915.84      921.15    204.57 o
   6   5 -11        0.41      209.98    184.71 o
   7   5 -11     2468.88     2390.43    282.78 o
   8   5 -11      152.75      216.00    203.97 o
   9   5 -11      437.26      186.52    208.78 o
  10   5 -11      102.20      480.73    230.44 o
  11   5 -11       83.92      126.95    225.02 o
   1   6 -11      163.05      296.32    124.23 o
   2   6 -11      159.30       69.00    114.78 o
   3   6 -11      463.48      506.47    128.15 o
   4   6 -11      348.10      421.17    184.11 o
   5   6 -11      592.23      808.04    197.95 o
   6   6 -11     1270.49     1330.89    231.04 o
   7   6 -11      623.09      785.18    209.38 o
   8   6 -11      827.26     1090.22    234.65 o
   9   6 -11      324.13      409.13    223.82 o
  10   6 -11      306.71      132.37    226.23 o
  11   6 -11       66.49       98.07    224.42 o
   0   7 -11      359.63      594.45    201.56 o
   1   7 -11      752.47      833.29    145.69 o
   2   7 -11      489.49      528.88    131.77 o
   3   7 -11        3.19       84.07    117.19 o
   4   7 -11     1247.52     1057.07    150.17 o
   5   7 -11      178.07      189.53    176.29 o
   6   7 -11      307.97      209.38    188.32 o
   7   7 -11      905.34      590.84    207.58 o
   8   7 -11      636.42      467.50    220.21 o
   9   7 -11       28.52     -207.58    207.58 o
  10   7 -11      207.38      472.31    237.06 o
   1   8 -11      100.06      258.02    125.52 o
   2   8 -11      761.27      558.01    169.97 o
   3   8 -11     1077.27     1158.61    155.49 o
   4   8 -11      138.68       50.30    125.40 o
   5   8 -11      891.99     1246.66    231.04 o
   6   8 -11      151.93      241.87    187.72 o
   7   8 -11      254.69       81.83    194.94 o
   8   8 -11      293.10      314.67    210.58 o
   9   8 -11      757.46     1001.78    246.08 o
  10   8 -11      143.96     -101.08    213.59 o
   0   9 -11      480.32      527.06    197.35 o
   1   9 -11      809.86      840.67    156.13 o
   2   9 -11       22.60      -71.91    123.97 o
   3   9 -11       72.21     -124.94    124.94 o
   4   9 -11     1278.36     1300.95    159.75 o
   5   9 -11      213.83      -40.91    182.31 o
   6   9 -11       89.88       76.41    189.53 o
   7   9 -11       32.53       95.67    191.93 o
   8   9 -11      577.00      870.01    231.04 o
   9   9 -11      431.17      313.47    224.42 o
   1  10 -11      726.33      858.03    152.22 o
   2  10 -11       53.35       60.55    133.32 o
   3  10 -11      243.06      221.27    134.17 o
   4  10 -11      244.50      128.05    130.08 o
   5  10 -11      850.62      644.99    218.41 o
   6  10 -11      240.06      364.61    209.98 o
   7  10 -11       86.51       50.54    202.16 o
   8  10 -11      445.33      286.39    226.23 o
   9  10 -11      374.83      302.64    219.61 o
   0  11 -11     2011.40     2011.98    258.12 o
   1  11 -11      102.46      259.81    135.64 o
   2  11 -11      358.56      383.53    143.48 o
   3  11 -11       29.52      170.54    134.71 o
   4  11 -11      140.45      138.32    135.22 o
   5  11 -11      129.30      380.68    145.64 o
   6  11 -11       25.73       17.45    200.96 o
   7  11 -11      165.66       -8.42    208.78 o
   8  11 -11     1038.95     1211.16    253.30 o
   1  12 -11      785.15      869.64    300.53 o
   2  12 -11       25.51      193.40    137.59 o
   3  12 -11      549.79      599.46    155.23 o
   4  12 -11       75.75       76.30    139.48 o
   5  12 -11       23.60     -135.09    135.09 o
   6  12 -11      229.38      320.69    216.60 o
   7  12 -11      306.99      592.04    229.24 o
   0  13 -11     2277.49     2365.16    289.40 o
   1  13 -11      171.69      373.58    151.82 o
   2  13 -11      506.82      458.33    151.22 o
   3  13 -11      509.78      775.19    160.25 o
   4  13 -11       15.58      -33.16    142.99 o
   5  13 -11      289.67      385.19    152.00 o
   1  14 -11     1835.99     1792.51    192.72 o
   2  14 -11       82.92      220.29    149.61 o
   3  14 -11       66.31       93.63    384.47 o
   0   0 -10     2617.36     2502.34    223.22 o
   2   0 -10     2933.07     2915.96    396.20 o
   4   0 -10     3265.34     3347.08    247.29 o
   6   0 -10     1591.24     1325.48    191.33 o
   8   0 -10     1343.51     1048.11    196.75 o
  10   0 -10      227.66      128.76    166.66 o
  12   0 -10      944.88      619.12    219.61 o
  14   0 -10      652.45      803.23    235.25 o
   1   1 -10     1425.18     1571.04     96.88 o
   2   1 -10       78.77       95.57     65.03 o
   3   1 -10     1779.48     1752.40    141.34 o
   4   1 -10       22.72       92.47     95.45 o
   5   1 -10     1149.33     1129.95    124.65 o
   6   1 -10      121.36      148.21    102.47 o
   7   1 -10     1118.18     1158.70    135.64 o
   8   1 -10      699.72      875.42    177.79 o
   9   1 -10      714.55      685.30    132.52 o
  10   1 -10      426.10      382.55    128.68 o
  11   1 -10      215.43      247.59    130.39 o
  12   1 -10      554.27      624.53    222.62 o
  13   1 -10     1502.18     1412.72    264.13 o
  14   1 -10      247.16       96.87    224.42 o
   0   2 -10     1568.65     1670.25    139.72 o
   1   2 -10      142.02       -1.26     65.45 o
   2   2 -10     1168.29     1126.65     94.74 o
   3   2 -10      621.01      573.27    110.61 o
   4   2 -10     2602.54     2474.89    164.86 o
   5   2 -10       67.90      114.01    100.04 o
   6   2 -10       72.60      -38.87     98.24 o
   7   2 -10     1001.53     1033.58    129.10 o
   8   2 -10     1250.61     1363.19    171.17 o
   9   2 -10      924.52     1081.80    199.15 o
  10   2 -10      179.63       80.02    172.08 o
  11   2 -10      670.90      709.37    208.18 o
  12   2 -10      556.41      370.03    209.38 o
  13   2 -10      365.60      245.48    212.99 o
  14   2 -10       53.10       67.39    225.02 o
   1   3 -10      798.97      729.34     81.05 o
   2   3 -10      370.27      453.36     74.51 o
   3   3 -10      789.08      735.53    113.37 o
   4   3 -10     1573.03     1762.47    150.17 o
   5   3 -10      863.79      598.06    160.04 o
   6   3 -10     1083.56      993.96    179.90 o
   7   3 -10      466.38      357.99    166.66 o
   8   3 -10     1814.61     1755.67    229.24 o
   9   3 -10     1028.12     1070.37    212.99 o
  10   3 -10       46.92      -95.67    167.87 o
  11   3 -10      168.32      -99.88    173.28 o
  12   3 -10      181.70      252.70    193.14 o
  13   3 -10      397.33      170.87    214.19 o
  14   3 -10      192.19      216.60    225.63 o
   0   4 -10     2066.06     1929.55    219.61 o
   1   4 -10      255.94      237.62    191.03 o
   2   4 -10      920.85     1088.75    143.58 o
   3   4 -10     2221.33     1984.90    226.23 o
   4   4 -10     1216.92      874.83    177.49 o
   5   4 -10      903.92      746.07    169.07 o
   6   4 -10       35.29      -49.94    146.21 o
   7   4 -10     1237.32     1170.24    199.75 o
   8   4 -10      595.63      521.04    182.91 o
   9   4 -10       29.09       24.07    171.48 o
  10   4 -10       46.37      285.79    190.13 o
  11   4 -10      130.81      128.16    196.75 o
  12   4 -10      603.10      502.99    209.98 o
  13   4 -10       39.06      154.63    218.41 o
  14   4 -10      554.03      660.63    250.90 o
   1   5 -10     1723.13     1612.99    144.38 o
   2   5 -10      251.27      317.78    132.67 o
   3   5 -10      807.64      972.30    183.51 o
   4   5 -10      151.46      302.64    155.23 o
   5   5 -10      715.43      708.16    170.87 o
   6   5 -10      915.43      733.43    181.10 o
   7   5 -10       61.25      102.28    148.01 o
   8   5 -10      232.32       87.84    163.65 o
   9   5 -10      451.13      498.18    185.92 o
  10   5 -10      130.09       30.08    190.73 o
  11   5 -10      418.91      524.05    219.61 o
  12   5 -10        1.38      -12.64    197.95 o
  13   5 -10      647.76      623.93    240.07 o
  14   5 -10      531.32      274.36    227.43 o
   0   6 -10     1930.09     1776.73    220.21 o
   1   6 -10      253.00      214.55    142.90 o
   2   6 -10      933.48      879.79    123.52 o
   3   6 -10      603.74      542.70    165.46 o
   4   6 -10      158.67      110.71    154.63 o
   5   6 -10      942.62     1068.56    194.34 o
   6   6 -10       29.78      -66.79    146.81 o
   7   6 -10      650.74      840.53    186.52 o
   8   6 -10      354.63      482.54    176.29 o
   9   6 -10       39.70      179.30    181.70 o
  10   6 -10       77.51     -187.12    187.12 o
  11   6 -10      382.88      556.54    209.38 o
  12   6 -10     1230.14     1330.89    249.09 o
  13   6 -10      128.30       47.53    215.40 o
   1   7 -10     1116.85     1061.21    129.63 o
   2   7 -10     1164.03     1248.15    135.00 o
   3   7 -10       67.82       48.74    148.61 o
   4   7 -10     1140.49     1245.45    197.95 o
   5   7 -10       23.28      156.43    154.63 o
   6   7 -10     1564.08     1289.98    215.40 o
   7   7 -10      218.47       55.35    161.85 o
   8   7 -10      209.34      238.86    174.48 o
   9   7 -10      360.84      383.26    193.14 o
  10   7 -10      624.09      761.11    213.59 o
  11   7 -10      381.58      155.83    204.57 o
  12   7 -10      403.17      700.94    232.24 o
  13   7 -10      342.83      294.82    226.23 o
   0   8 -10     2231.95     2066.13    233.45 o
   1   8 -10      957.50      803.76    126.84 o
   2   8 -10      126.55       42.50    105.89 o
   3   8 -10      887.04      750.11    130.61 o
   4   8 -10      250.84      -18.05    157.04 o
   5   8 -10      624.57      487.35    181.10 o
   6   8 -10      223.55       54.15    161.85 o
   7   8 -10     1039.93      821.88    196.14 o
   8   8 -10      266.12      274.96    178.70 o
   9   8 -10      296.62      481.94    192.53 o
  10   8 -10      422.78      303.84    195.54 o
  11   8 -10      701.01      867.00    222.02 o
  12   8 -10      196.77      280.38    208.18 o
  13   8 -10      281.48      305.65    221.41 o
   1   9 -10     1386.18     1379.75    140.78 o
   2   9 -10     1509.08     1521.44    249.69 o
   3   9 -10      840.29      621.43    182.00 o
   4   9 -10       87.21      105.89    158.24 o
   5   9 -10      295.00      383.86    170.87 o
   6   9 -10      610.59      548.12    186.52 o
   7   9 -10       38.60      -51.74    164.26 o
   8   9 -10      155.98      121.54    172.08 o
   9   9 -10      119.77      336.93    189.53 o
  10   9 -10      790.76      768.93    222.02 o
  11   9 -10      279.00      279.17    208.18 o
  12   9 -10      624.51      752.09    240.67 o
   0  10 -10     1353.88     1561.93    219.01 o
   1  10 -10     1001.62      987.23    141.67 o
   2  10 -10      182.00      290.32    116.78 o
   3  10 -10      439.23      429.27    119.12 o
   4  10 -10     1743.02     1348.94    216.60 o
   5  10 -10      424.75      422.37    186.52 o
   6  10 -10      237.32      132.97    175.09 o
   7  10 -10      333.91      227.43    182.91 o
   8  10 -10      121.76       21.06    182.31 o
   9  10 -10      783.01      766.53    217.20 o
  10  10 -10      135.52       21.06    195.54 o
  11  10 -10      857.18      751.48    234.65 o
  12  10 -10      243.61      -80.02    208.18 o
   1  11 -10      216.85      239.94    123.95 o
   2  11 -10     1225.53     1277.34    209.38 o
   3  11 -10      106.74      131.44    113.17 o
   4  11 -10       37.58       84.23    169.67 o
   5  11 -10      662.94      831.51    202.76 o
   6  11 -10      948.72      640.78    199.75 o
   7  11 -10      158.05      135.38    179.90 o
   8  11 -10      248.17      129.96    184.11 o
   9  11 -10       93.37      230.44    196.75 o
  10  11 -10     1874.48     1880.81    269.55 o
  11  11 -10       39.96      -89.65    208.78 o
   0  12 -10       47.93      196.14    175.69 o
   1  12 -10      877.69      890.81    145.61 o
   2  12 -10       75.77      -17.78    114.47 o
   3  12 -10      495.18      460.10    126.33 o
   4  12 -10       61.13       76.59    135.07 o
   5  12 -10      465.23      615.51    190.73 o
   6  12 -10       12.34       92.66    178.70 o
   7  12 -10      650.71      775.55    209.98 o
   8  12 -10       17.17       34.30    188.32 o
   9  12 -10     1794.28     1614.88    257.51 o
  10  12 -10        4.87     -147.41    200.36 o
   1  13 -10      261.41      143.42    123.37 o
   2  13 -10      877.50      835.80    146.95 o
   3  13 -10       36.36     -117.84    144.40 o
   4  13 -10        2.29     -115.62    115.62 o
   5  13 -10      200.51      339.34    184.11 o
   6  13 -10     1734.45     2171.42    264.13 o
   7  13 -10      154.42      124.55    194.94 o
   8  13 -10      687.08      349.57    202.76 o
   9  13 -10      231.08      380.86    212.99 o
  10  13 -10     1263.23     1312.24    254.51 o
   0  14 -10      844.25      986.13    214.19 o
   1  14 -10      550.67      574.57    148.31 o
   2  14 -10       40.81      223.92    132.46 o
   3  14 -10      422.49      558.99    138.50 o
   4  14 -10      344.88      395.61    138.06 o
   5  14 -10     1300.57     1138.34    163.57 o
   6  14 -10      259.51      277.37    200.96 o
   7  14 -10     1358.83     1191.90    247.29 o
   8  14 -10      169.26      208.18    206.97 o
   9  14 -10      354.24      311.66    232.24 o
   1  15 -10     1014.05     1113.49    165.26 o
   2  15 -10      662.69      503.39    144.62 o
   3  15 -10      430.16      433.37    263.53 o
   4  15 -10      366.80      217.90    142.71 o
   5  15 -10      304.99      364.33    141.84 o
   6  15 -10     1010.25      718.39    238.86 o
   7  15 -10       27.27       22.86    204.57 o
   8  15 -10      327.79      121.54    212.99 o
   0  16 -10     1117.94     1489.73    252.10 o
   1  16 -10      241.66      427.08    144.23 o
   2  16 -10      705.39      771.81    152.07 o
   3  16 -10      137.44      272.67    145.06 o
   4  16 -10      319.94      382.64    145.71 o
   5  16 -10     1117.51     1241.24    170.99 o
   6  16 -10       64.85      154.41    146.54 o
   1  17 -10      318.66      457.38    265.64 o
   2  17 -10      661.96      810.13    162.94 o
   3  17 -10      718.99      714.53    161.64 o
   4  17 -10      575.39      601.64    156.55 o
   5  17 -10      410.56      413.33    163.65 o
   0  18 -10       28.00      327.31    208.18 o
   1  18 -10      394.82      540.00    156.79 o
   2  18 -10      353.90      427.98    223.82 o
   2   0  -9     4124.67     3830.22    235.25 o
   4   0  -9     1232.04     1191.30    160.65 o
   6   0  -9     3104.64     2920.50    225.02 o
   8   0  -9     1859.77     2033.04    222.02 o
  10   0  -9     1261.87     1225.60    191.93 o
  12   0  -9     1074.42      936.20    198.55 o
  14   0  -9     1950.36     1993.93    258.72 o
  16   0  -9      329.04      299.03    220.21 o
   0   1  -9     1212.70     1040.70    107.19 o
   1   1  -9     3669.39     3312.34    110.61 o
   2   1  -9       89.44       93.98     86.35 o
   3   1  -9     1975.58     1863.64    194.04 o
   4   1  -9      282.36      313.49     91.09 o
   5   1  -9     2034.15     1941.09    141.45 o
   6   1  -9     1094.09     1145.95    115.49 o
   7   1  -9     2865.92     2598.00    157.84 o
   8   1  -9      125.41      150.95     95.54 o
   9   1  -9      261.17      253.50    123.04 o
  10   1  -9      102.01       86.14    107.33 o
  11   1  -9      725.41      561.24    125.91 o
  12   1  -9       14.84      -31.21    123.04 o
  13   1  -9      801.30      680.94    143.37 o
  14   1  -9      598.43      445.43    146.71 o
  15   1  -9      551.44      379.02    156.62 o
  16   1  -9      406.93      440.94    217.80 o
   1   2  -9     1497.98     1424.59     85.60 o
   2   2  -9     1956.99     1917.85    137.83 o
   3   2  -9      508.84      504.02     97.21 o
   4   2  -9      992.96      834.59    108.85 o
   5   2  -9      988.01      929.34    114.02 o
   6   2  -9     1752.97     1714.15    140.81 o
   7   2  -9      609.34      563.72    105.19 o
   8   2  -9       80.75       99.72     98.06 o
   9   2  -9      344.88      276.14    105.87 o
  10   2  -9     2374.88     2353.98    174.61 o
  11   2  -9      359.51      181.67    115.76 o
  12   2  -9      176.16      154.37    128.35 o
  13   2  -9      200.18      236.42    129.03 o
  14   2  -9      286.53       80.62    136.30 o
  15   2  -9      995.74      936.20    249.69 o
  16   2  -9      522.43      259.92    237.66 o
   0   3  -9     3296.95     3143.56    154.43 o
   1   3  -9      756.72      879.31    100.38 o
   2   3  -9     1648.17     1556.55    127.38 o
   3   3  -9     1868.60     1825.41    138.02 o
   4   3  -9     1906.74     2016.89    142.05 o
   5   3  -9      569.40      372.74     96.16 o
   6   3  -9       64.32      -54.08     85.49 o
   7   3  -9      121.23      158.14     92.09 o
   8   3  -9     1171.07     1246.04    129.35 o
   9   3  -9     2305.90     2371.38    168.17 o
  10   3  -9      388.94      534.97    116.57 o
  11   3  -9     2598.55     2637.69    235.25 o
  12   3  -9      139.90      274.96    172.08 o
  13   3  -9        3.06      -38.51    170.87 o
  14   3  -9      459.93      350.17    208.18 o
  15   3  -9      353.38       15.04    209.38 o
  16   3  -9      343.83       49.34    212.39 o
   1   4  -9      875.20      903.62     89.60 o
   2   4  -9     3005.49     3001.63    153.80 o
   3   4  -9     1097.80      893.90    104.96 o
   4   4  -9     1253.32     1405.40    255.41 o
   5   4  -9      763.17      878.92    108.73 o
   6   4  -9      455.60      558.21    119.43 o
   7   4  -9      862.42      952.63    116.25 o
   8   4  -9      983.03     1220.18    188.92 o
   9   4  -9     1055.06     1015.62    194.34 o
  10   4  -9     2724.22     3022.18    274.96 o
  11   4  -9      411.91      187.72    162.45 o
  12   4  -9      316.46      160.65    167.26 o
  13   4  -9      116.94      -34.30    183.51 o
  14   4  -9      491.07      311.06    205.77 o
  15   4  -9      426.16      207.58    212.99 o
  16   4  -9      101.16      261.12    227.43 o
   0   5  -9     2947.42     2755.90    148.72 o
   1   5  -9      952.44     1006.89     78.33 o
   2   5  -9      392.87      356.79    138.38 o
   3   5  -9     3293.74     3387.39    234.65 o
   4   5  -9      864.50      635.36    157.04 o
   5   5  -9      921.61      915.74    173.28 o
   6   5  -9      433.97      451.85    154.03 o
   7   5  -9      597.00      620.92    160.04 o
   8   5  -9      974.44     1081.20    182.31 o
   9   5  -9     1951.67     1945.19    226.23 o
  10   5  -9       18.88      192.53    169.67 o
  11   5  -9      935.57     1047.50    208.78 o
  12   5  -9      176.30      255.71    185.31 o
  13   5  -9      338.96      394.09    205.77 o
  14   5  -9      382.33       -5.42    210.58 o
  15   5  -9      355.30      339.94    226.83 o
  16   5  -9      141.17      -52.95    220.81 o
   1   6  -9     2639.26     2575.44    153.98 o
   2   6  -9     2475.28     2441.57    219.01 o
   3   6  -9      114.16      -71.00    119.13 o
   4   6  -9     1320.11     1253.27    179.90 o
   5   6  -9      265.64      184.71    138.38 o
   6   6  -9      587.64      614.30    164.26 o
   7   6  -9      619.77      596.85    160.65 o
   8   6  -9      560.40      459.67    160.65 o
   9   6  -9      112.98      -34.90    146.81 o
  10   6  -9     1760.66     1950.01    238.26 o
  11   6  -9      601.73      714.78    202.16 o
  12   6  -9      151.63      305.65    188.32 o
  13   6  -9      605.61      587.83    219.01 o
  14   6  -9      666.85      617.91    237.06 o
  15   6  -9       24.88     -150.42    212.99 o
   0   7  -9     8017.45     8133.95    327.31 o
   1   7  -9      838.74      733.84    110.37 o
   2   7  -9     1702.91     1869.98    208.18 o
   3   7  -9      844.58      832.71    160.65 o
   4   7  -9      646.44      495.77    150.42 o
   5   7  -9      836.78     1061.94    179.30 o
   6   7  -9      441.57      455.46    160.04 o
   7   7  -9       49.57      -31.89    140.19 o
   8   7  -9      296.44      297.83    154.63 o
   9   7  -9      602.93      508.41    167.87 o
  10   7  -9       10.07       34.30    159.44 o
  11   7  -9      457.50      191.93    178.09 o
  12   7  -9     1525.87     1851.33    249.69 o
  13   7  -9      336.19      419.96    209.98 o
  14   7  -9      361.11      570.38    222.02 o
  15   7  -9       68.24     -108.30    213.59 o
   1   8  -9     5829.76     5635.11    296.62 o
   2   8  -9      110.60      202.73    100.38 o
   3   8  -9      424.39      486.75    155.83 o
   4   8  -9      680.15      717.79    171.48 o
   5   8  -9      309.35      209.38    148.61 o
   6   8  -9     1364.44     1488.53    207.58 o
   7   8  -9      441.07      368.82    158.84 o
   8   8  -9      117.91      310.46    156.43 o
   9   8  -9      505.65      354.98    170.87 o
  10   8  -9      183.37      -63.18    158.84 o
  11   8  -9     1004.04      794.80    208.78 o
  12   8  -9      726.44      816.46    209.98 o
  13   8  -9     1149.93     1055.33    228.63 o
  14   8  -9      174.78      212.39    209.38 o
  15   8  -9      107.48      361.00    229.24 o
   0   9  -9     3770.82     3788.10    267.14 o
   1   9  -9      105.03      164.94     98.68 o
   2   9  -9      484.19      509.50    120.94 o
   3   9  -9      269.92      581.81    162.45 o
   4   9  -9      995.87     1092.63    182.91 o
   5   9  -9     1859.74     2174.43    232.85 o
   6   9  -9      420.81      415.15    161.85 o
   7   9  -9     1061.02     1224.39    194.34 o
   8   9  -9     1491.90     1713.55    214.19 o
   9   9  -9       89.29       14.44    161.85 o
  10   9  -9      495.29      291.81    182.91 o
  11   9  -9      246.37      123.34    176.29 o
  12   9  -9     1431.26     1087.82    232.24 o
  13   9  -9      116.03       28.88    193.14 o
  14   9  -9      270.63      254.51    217.20 o
  15   9  -9      129.32      345.36    226.23 o
   1  10  -9      535.90      437.06    112.76 o
   2  10  -9      442.88      492.26    112.21 o
   3  10  -9     1103.37      909.72    182.91 o
   4  10  -9      528.57      590.84    168.47 o
   5  10  -9      632.19      783.37    180.50 o
   6  10  -9      892.80     1016.22    198.55 o
   7  10  -9      804.00      913.93    193.74 o
   8  10  -9     1341.20     1362.18    208.78 o
   9  10  -9     1491.15     1611.27    228.03 o
  10  10  -9      398.79      646.19    199.15 o
  11  10  -9      532.14      653.41    207.58 o
  12  10  -9      407.06      745.47    212.99 o
  13  10  -9      561.52      577.00    216.60 o
  14  10  -9       97.10      -69.79    212.99 o
   0  11  -9      139.24      133.57    142.60 o
   1  11  -9       43.96       69.32     99.76 o
   2  11  -9      997.50     1006.51    130.40 o
   3  11  -9      643.35      318.88    160.04 o
   4  11  -9     2602.20     2253.25    238.26 o
   5  11  -9      287.63      343.55    168.47 o
   6  11  -9      177.86       51.14    156.43 o
   7  11  -9      596.79      432.60    167.87 o
   8  11  -9      435.02      249.09    170.27 o
   9  11  -9     1107.83     1070.37    206.97 o
  10  11  -9      134.61      348.97    185.31 o
  11  11  -9      563.03      562.56    206.37 o
  12  11  -9      528.16      498.78    208.78 o
  13  11  -9      515.53      552.93    214.80 o
  14  11  -9      154.61      183.51    220.21 o
   1  12  -9     1057.68     1049.91    131.21 o
   2  12  -9      205.66      160.95    105.94 o
   3  12  -9     1520.77     1790.58    153.14 o
   4  12  -9      144.50       18.65    146.21 o
   5  12  -9     2440.98     2415.70    254.51 o
   6  12  -9       43.00       85.44    165.46 o
   7  12  -9      107.62       13.84    159.44 o
   8  12  -9       13.10       46.93    160.65 o
   9  12  -9      192.43      118.53    177.49 o
  10  12  -9      387.37       87.24    188.32 o
  11  12  -9      119.79       15.64    196.75 o
  12  12  -9       48.02     -119.73    197.95 o
  13  12  -9      435.93      421.77    217.80 o
   0  13  -9      618.49      419.96    166.66 o
   1  13  -9      164.73      227.78    112.72 o
   2  13  -9     1836.24     1753.66    196.75 o
   3  13  -9       99.78      143.56    106.00 o
   4  13  -9     2163.86     2041.46    235.85 o
   5  13  -9       51.27     -145.60    148.61 o
   6  13  -9      392.67       96.87    169.67 o
   7  13  -9      159.61      202.76    172.68 o
   8  13  -9      648.33      782.77    194.94 o
   9  13  -9      551.12      465.69    193.74 o
  10  13  -9      114.73      140.79    193.14 o
  11  13  -9      218.05      332.12    213.59 o
  12  13  -9      359.95      250.29    216.00 o
   1  14  -9     1211.87      921.12    141.58 o
   2  14  -9       86.17      125.13    109.54 o
   3  14  -9     1152.03     1047.93    139.90 o
   4  14  -9      135.22      138.74    115.93 o
   5  14  -9      364.96      439.22    179.30 o
   6  14  -9      781.91      781.57    193.14 o
   7  14  -9     1901.62     1557.12    232.85 o
   8  14  -9      716.81      630.55    196.14 o
   9  14  -9      880.17      644.39    208.78 o
  10  14  -9      485.53      417.56    211.79 o
  11  14  -9        5.76      -72.80    204.57 o
  12  14  -9       97.80     -169.67    206.97 o
   0  15  -9     1347.34     1460.85    225.02 o
   1  15  -9      218.67      315.27    123.31 o
   2  15  -9      115.49       49.83    116.14 o
   3  15  -9      653.56      621.00    137.37 o
   4  15  -9      281.36      341.29    126.25 o
   5  15  -9     1011.63     1087.82    216.60 o
   6  15  -9      267.43      229.24    183.51 o
   7  15  -9     1849.74     1650.38    246.08 o
   8  15  -9     1163.53     1353.15    241.27 o
   9  15  -9      146.84      179.90    206.97 o
  10  15  -9       92.87      -49.94    205.17 o
  11  15  -9      275.19      407.33    233.45 o
   1  16  -9     2240.57     2229.91    188.95 o
   2  16  -9       74.58      127.90    124.84 o
   3  16  -9       46.18       88.59    123.86 o
   4  16  -9      501.65      533.33    136.42 o
   5  16  -9      260.13      293.77    136.79 o
   6  16  -9     1288.67     1148.58    231.64 o
   7  16  -9      195.65      411.54    209.98 o
   8  16  -9      606.80      449.45    213.59 o
   9  16  -9      384.84      201.56    217.20 o
  10  16  -9       66.00      241.87    229.24 o
   0  17  -9     3603.86     4146.70    320.09 o
   1  17  -9      227.20      483.83    138.91 o
   2  17  -9     1449.93     1494.85    161.23 o
   3  17  -9      405.53      439.56    191.63 o
   4  17  -9       17.46       78.75    131.06 o
   5  17  -9      297.64      306.46    137.79 o
   6  17  -9      115.33      449.45    202.16 o
   7  17  -9      573.57      565.57    220.21 o
   8  17  -9      145.20      483.74    222.62 o
   9  17  -9      165.96      359.80    232.24 o
   1  18  -9     1249.79     1379.72    169.39 o
   2  18  -9      956.71     1150.43    161.93 o
   3  18  -9      441.02      440.51    173.28 o
   4  18  -9      386.39      362.44    139.94 o
   5  18  -9      283.68      298.52    139.39 o
   6  18  -9        2.21      -59.16    134.19 o
   7  18  -9      118.53      100.48    200.96 o
   8  18  -9       18.14        9.63    210.58 o
   0  19  -9       58.38      183.51    194.94 o
   1  19  -9      313.98      378.88    163.95 o
   2  19  -9      623.76      840.02    162.03 o
   3  19  -9     1097.52     1226.86    171.41 o
   4  19  -9      221.89      116.61    144.22 o
   5  19  -9      367.43      258.85    151.21 o
   6  19  -9       68.48      222.66    140.57 o
   1  20  -9      326.38      521.04    223.22 o
   2  20  -9      799.03      779.46    158.05 o
   3  20  -9      421.56      411.05    148.69 o
   4  20  -9      412.48      615.04    163.60 o
   5  20  -9       47.05      195.30    210.58 o
   0  21  -9      227.77      245.48    217.20 o
   1  21  -9      359.01      346.20    154.42 o
   0   0  -8    20630.35    18908.63    400.71 o
   2   0  -8      921.50      951.24    135.98 o
   4   0  -8       11.99       66.79    104.09 o
   6   0  -8      122.52       20.46    106.50 o
   8   0  -8     2301.71     2311.61    212.39 o
  10   0  -8      151.42      261.73    133.57 o
  12   0  -8     2958.01     2758.65    265.94 o
  14   0  -8     1776.39     1675.65    231.04 o
  16   0  -8      108.12      223.22    197.35 o
  18   0  -8      367.28      239.46    245.48 o
   1   1  -8     4840.64     4599.11    161.76 o
   2   1  -8      242.92      170.74     76.83 o
   3   1  -8      380.41      441.93     84.24 o
   4   1  -8      420.82      471.16     84.63 o
   5   1  -8      870.01     1009.25    103.16 o
   6   1  -8      548.51      532.87    112.81 o
   7   1  -8      777.19      800.24    101.47 o
   8   1  -8       13.80       20.04     93.56 o
   9   1  -8     2109.53     1893.78    145.32 o
  10   1  -8      649.16      535.14    108.69 o
  11   1  -8     2266.21     2530.20    167.83 o
  12   1  -8      188.10      292.15    108.06 o
  13   1  -8     1327.66     1185.52    230.74 o
  14   1  -8       69.04        6.87    114.98 o
  15   1  -8      443.17      191.07    167.87 o
  16   1  -8       66.79      -20.86    135.26 o
  17   1  -8      190.81       20.60    148.64 o
  18   1  -8       86.97       44.87    270.45 o
   0   2  -8     8428.23     8024.47    194.26 o
   1   2  -8      385.68      346.69    109.50 o
   2   2  -8      268.27      223.53     80.08 o
   3   2  -8      830.43      829.80     92.13 o
   4   2  -8     1443.36     1485.90    124.44 o
   5   2  -8     1239.81     1365.77    116.10 o
   6   2  -8     1414.98     1416.42    119.22 o
   7   2  -8     1190.42     1163.66    112.43 o
   8   2  -8     3562.74     3212.22    160.22 o
   9   2  -8     2783.60     2564.06    157.37 o
  10   2  -8      311.17      154.73     98.37 o
  11   2  -8     1014.04     1001.71    125.88 o
  12   2  -8     1677.56     1793.41    156.45 o
  13   2  -8      320.54      284.33    188.02 o
  14   2  -8      316.83      296.46    125.06 o
  15   2  -8       33.36      -52.98    164.56 o
  16   2  -8      401.13      268.14    144.00 o
  17   2  -8       29.85      -98.75    149.61 o
  18   2  -8      385.70      177.37    165.49 o
   1   3  -8      572.26      631.63     88.09 o
   2   3  -8     1177.33     1157.06    103.65 o
   3   3  -8     2746.96     2726.64    378.15 o
   4   3  -8     1531.29     1399.50    109.53 o
   5   3  -8     3200.37     3057.25    276.17 o
   6   3  -8     1091.38     1171.15    147.11 o
   7   3  -8     2576.87     2341.47    143.48 o
   8   3  -8      669.09      649.84    103.40 o
   9   3  -8     2228.02     1996.39    163.95 o
  10   3  -8     3780.85     3717.31    261.12 o
  11   3  -8      123.60       77.99    169.67 o
  12   3  -8      132.92      183.42    108.43 o
  13   3  -8      279.94      165.44    114.82 o
  14   3  -8       19.48      -79.65    116.06 o
  15   3  -8      335.07      275.33    133.78 o
  16   3  -8      102.51      113.00    138.87 o
  17   3  -8      918.69      921.76    249.09 o
  18   3  -8       18.61       98.67    225.63 o
   0   4  -8     2516.21     2379.08    130.34 o
   1   4  -8      844.88      930.27    115.22 o
   2   4  -8     2436.03     2368.31    135.17 o
   3   4  -8       74.50      100.97     74.45 o
   4   4  -8     8289.98     8088.03    199.83 o
   5   4  -8      785.24      754.10    119.13 o
   6   4  -8      438.23      386.09     89.26 o
   7   4  -8      299.99      223.53     87.19 o
   8   4  -8     1606.08     1697.31    136.54 o
   9   4  -8     2879.81     2685.22    161.19 o
  10   4  -8      580.64      565.78    110.53 o
  11   4  -8      752.65      874.32    125.40 o
  12   4  -8      220.75      190.31    110.11 o
  13   4  -8      171.14      125.74    118.91 o
  14   4  -8      315.30      334.53    187.72 o
  15   4  -8       68.51     -131.77    179.30 o
  16   4  -8     1883.86     1980.69    267.74 o
  17   4  -8        8.68      -37.91    205.77 o
   1   5  -8      670.80      742.29     73.13 o
   2   5  -8      665.74      737.28    176.59 o
   3   5  -8     7268.37     6872.48    394.09 o
   4   5  -8       90.07       48.11     72.70 o
   5   5  -8     5752.62     5540.39    174.66 o
   6   5  -8     1511.46     1656.60    132.58 o
   7   5  -8      192.36      310.09     86.91 o
   8   5  -8     1017.18      885.83    111.46 o
   9   5  -8      762.72      591.70    107.24 o
  10   5  -8     1135.98      919.95    189.53 o
  11   5  -8       70.15       77.62    145.00 o
  12   5  -8       88.84       63.18    154.03 o
  13   5  -8      421.50      344.15    174.48 o
  14   5  -8      118.88      317.08    186.52 o
  15   5  -8     2245.18     1889.84    252.70 o
  16   5  -8      202.36      134.17    205.77 o
  17   5  -8     1186.90     1052.32    253.30 o
   0   6  -8     1385.45     1558.41    118.25 o
   1   6  -8     1616.81     1724.44    100.94 o
   2   6  -8      222.63      126.49     95.06 o
   3   6  -8      916.61     1120.71    101.51 o
   4   6  -8     9354.10     8114.10    303.84 o
   5   6  -8     1891.32     1771.91    194.94 o
   6   6  -8      175.88       84.23    121.54 o
   7   6  -8     3305.83     3454.18    237.66 o
   8   6  -8      376.66      386.27    137.78 o
   9   6  -8      100.62      211.19    145.00 o
  10   6  -8      283.79      253.30    156.43 o
  11   6  -8      120.15       37.91    151.02 o
  12   6  -8      166.75      185.92    164.26 o
  13   6  -8      209.12      176.89    171.48 o
  14   6  -8      748.72      851.36    209.98 o
  15   6  -8      641.55      418.16    206.37 o
  16   6  -8     2026.25     2111.25    279.17 o
  17   6  -8      264.01      383.26    237.06 o
   1   7  -8      700.51      640.01    101.89 o
   2   7  -8     1189.72     1302.61    169.07 o
   3   7  -8     1623.64     1348.94    164.86 o
   4   7  -8     1132.24     1221.99    162.45 o
   5   7  -8     1236.13     1185.89    172.68 o
   6   7  -8     5860.59     5670.12    285.79 o
   7   7  -8     1322.08     1128.73    177.49 o
   8   7  -8     3475.71     3297.74    243.68 o
   9   7  -8      337.95      407.33    153.43 o
  10   7  -8      101.79      137.18    155.83 o
  11   7  -8      173.66      218.41    161.25 o
  12   7  -8      694.95      660.03    190.73 o
  13   7  -8      574.81      621.52    206.97 o
  14   7  -8     1492.70     1632.33    259.92 o
  15   7  -8      797.59      667.85    228.63 o
  16   7  -8      170.95      100.48    209.38 o
  17   7  -8       77.75       92.66    229.84 o
   0   8  -8      999.26      970.49    153.43 o
   1   8  -8      360.01      447.91     94.80 o
   2   8  -8     2522.97     2510.76    214.19 o
   3   8  -8      189.49      271.95    122.14 o
   4   8  -8     2217.76     1947.60    203.36 o
   5   8  -8     6957.77     6287.43    295.42 o
   6   8  -8      461.17      469.90    153.43 o
   7   8  -8     6923.39     6420.40    307.45 o
   8   8  -8     1054.65     1132.34    179.30 o
   9   8  -8      324.39      411.54    153.43 o
  10   8  -8      354.65      671.46    176.29 o
  11   8  -8       32.94       77.01    151.62 o
  12   8  -8      265.13      151.02    169.07 o
  13   8  -8      647.24      644.99    206.37 o
  14   8  -8      142.24      161.25    199.15 o
  15   8  -8      846.44      936.20    237.06 o
  16   8  -8      174.46      255.11    220.21 o
  17   8  -8      106.97      419.36    228.63 o
   1   9  -8     2837.16     3076.02    158.66 o
   2   9  -8      728.95      666.05    145.00 o
   3   9  -8      407.18      383.26    135.38 o
   4   9  -8     1823.50     1590.21    197.35 o
   5   9  -8       43.77      119.13    129.96 o
   6   9  -8     9925.24     9301.19    353.18 o
   7   9  -8     1372.13     1314.04    194.94 o
   8   9  -8     1122.58      954.25    175.69 o
   9   9  -8      466.24      279.17    149.82 o
  10   9  -8      257.63      524.65    170.27 o
  11   9  -8       74.92      110.11    164.26 o
  12   9  -8      257.33      308.66    185.31 o
  13   9  -8     1769.61     1593.22    247.89 o
  14   9  -8     1305.07     1660.00    256.91 o
  15   9  -8       21.67     -145.00    191.93 o
  16   9  -8       44.43     -175.09    209.38 o
   0  10  -8     1247.90     1267.71    169.07 o
   1  10  -8      283.43      156.16     86.11 o
   2  10  -8     1539.03     1376.62    180.50 o
   3  10  -8     2542.73     2197.89    213.59 o
   4  10  -8        3.89       92.66    131.77 o
   5  10  -8     3801.34     3241.19    246.68 o
   6  10  -8      224.85      264.13    152.82 o
   7  10  -8     1730.35     1722.58    215.40 o
   8  10  -8       18.71       99.28    139.59 o
   9  10  -8       40.41      -18.65    143.80 o
  10  10  -8      318.98      200.96    160.04 o
  11  10  -8     1154.73     1193.71    212.99 o
  12  10  -8     1029.88      978.31    214.80 o
  13  10  -8      627.48      984.93    223.22 o
  14  10  -8      242.19       91.45    198.55 o
  15  10  -8      567.55      518.64    221.41 o
  16  10  -8       67.65     -209.98    209.98 o
   1  11  -8     1717.57     1614.60    136.13 o
   2  11  -8     3455.99     3522.49    193.74 o
   3  11  -8      519.84      570.98    150.42 o
   4  11  -8      968.25      934.99    169.67 o
   5  11  -8      133.60      283.99    146.81 o
   6  11  -8      940.88      998.17    182.31 o
   7  11  -8      246.22      224.42    146.81 o
   8  11  -8      602.43      571.58    167.26 o
   9  11  -8      276.21      272.56    155.83 o
  10  11  -8     1143.73     1003.58    204.57 o
  11  11  -8      271.57      332.72    178.70 o
  12  11  -8     1677.70     1721.97    245.48 o
  13  11  -8      429.40      463.89    199.15 o
  14  11  -8      786.11      421.17    215.40 o
  15  11  -8       92.70       81.83    208.78 o
   0  12  -8      423.90      166.66    137.18 o
   1  12  -8      580.03      483.94    155.23 o
   2  12  -8      511.00      303.03     99.77 o
   3  12  -8     4722.86     4678.57    274.96 o
   4  12  -8      438.29      651.61    159.44 o
   5  12  -8      292.31      104.69    140.79 o
   6  12  -8       20.64      -32.49    141.39 o
   7  12  -8       30.04     -105.89    137.78 o
   8  12  -8      120.60      -61.37    141.39 o
   9  12  -8     1100.07     1096.84    200.96 o
  10  12  -8      252.54      109.50    170.87 o
  11  12  -8     3399.43     3476.44    302.64 o
  12  12  -8        7.78      -32.49    176.89 o
  13  12  -8      131.63      -45.73    187.12 o
  14  12  -8       10.31       80.62    205.17 o
  15  12  -8      188.16        0.00    219.01 o
   1  13  -8      208.14       77.60     95.17 o
   2  13  -8     2153.28     2197.78    182.91 o
   3  13  -8       80.79      234.65    146.21 o
   4  13  -8      559.40      589.63    167.26 o
   5  13  -8      745.31      792.40    180.50 o
   6  13  -8      227.40       86.64    149.21 o
   7  13  -8      474.66      481.94    164.86 o
   8  13  -8     1525.10     1740.02    214.80 o
   9  13  -8        5.34       77.62    157.64 o
  10  13  -8     1866.59     1558.92    236.46 o
  11  13  -8       51.43       48.13    176.89 o
  12  13  -8      672.19      586.02    210.58 o
  13  13  -8      429.98      114.92    204.57 o
  14  13  -8      458.54      425.98    224.42 o
   0  14  -8      636.62      808.04    169.67 o
   1  14  -8      320.32      370.19    106.99 o
   2  14  -8     1733.20     1763.91    145.70 o
   3  14  -8     2466.38     2593.19    169.36 o
   4  14  -8       82.22      -33.09    135.38 o
   5  14  -8      128.51       33.69    140.79 o
   6  14  -8      318.80      499.99    165.46 o
   7  14  -8      210.59       41.52    149.21 o
   8  14  -8       80.79      -96.87    153.43 o
   9  14  -8     1595.25     1289.98    214.80 o
  10  14  -8       40.62      111.91    187.72 o
  11  14  -8      892.13      587.83    215.40 o
  12  14  -8      261.76      391.08    212.39 o
  13  14  -8      138.85      265.34    209.38 o
  14  14  -8      463.68      758.70    242.47 o
   1  15  -8     2119.40     1821.53    154.83 o
   2  15  -8     1233.09     1309.60    139.33 o
   3  15  -8      599.93      523.55    114.16 o
   4  15  -8      100.86      126.35    146.21 o
   5  15  -8       63.40      139.59    150.42 o
   6  15  -8     1079.69      959.66    194.94 o
   7  15  -8     1055.30      902.50    198.55 o
   8  15  -8      554.84      720.20    196.14 o
   9  15  -8       69.41       93.26    186.52 o
  10  15  -8      682.78      613.70    225.02 o
  11  15  -8        7.22      110.71    199.75 o
  12  15  -8       28.34       -7.82    203.97 o
  13  15  -8     1378.82     1218.38    265.34 o
   0  16  -8      491.92      299.63    164.26 o
   1  16  -8      499.34      375.33    117.89 o
   2  16  -8     1332.83     1451.14    144.84 o
   3  16  -8       77.92      -30.91    104.23 o
   4  16  -8      174.51      141.05    115.29 o
   5  16  -8     1489.64     1511.99    220.21 o
   6  16  -8      467.74      545.71    188.32 o
   7  16  -8     2181.92     2217.75    267.74 o
   8  16  -8      511.65      499.38    193.14 o
   9  16  -8      150.17      113.72    189.53 o
  10  16  -8       14.18       87.24    209.38 o
  11  16  -8       30.77     -200.36    200.36 o
  12  16  -8      952.73     1100.45    247.89 o
   1  17  -8      836.83      889.63    135.39 o
   2  17  -8      192.58      169.15    115.93 o
   3  17  -8       87.35       30.01    115.05 o
   4  17  -8      397.74      532.06    125.50 o
   5  17  -8      384.22      466.89    193.74 o
   6  17  -8     2611.50     2545.06    274.36 o
   7  17  -8      384.24      399.51    185.92 o
   8  17  -8     1162.91     1287.57    229.24 o
   9  17  -8        4.59      115.52    191.93 o
  10  17  -8      135.43     -140.19    200.36 o
  11  17  -8      311.66      277.37    220.81 o
  12  17  -8      773.24      717.19    244.28 o
   0  18  -8     1234.51     1111.28    212.99 o
   1  18  -8      580.38      608.36    133.29 o
   2  18  -8      152.90      214.49    120.83 o
   3  18  -8      211.87      199.63    118.64 o
   4  18  -8      983.42      822.89    136.74 o
   5  18  -8      430.15      398.59    130.15 o
   6  18  -8      285.65      357.39    178.70 o
   7  18  -8     1910.58     2554.68    282.18 o
   8  18  -8       44.70        9.03    185.92 o
   9  18  -8      421.20      642.58    221.41 o
  10  18  -8      105.50      123.34    205.17 o
  11  18  -8      303.84      412.74    228.03 o
   1  19  -8      360.58      609.25    136.79 o
   2  19  -8      247.48      576.32    134.53 o
   3  19  -8     1419.13     1672.90    169.32 o
   4  19  -8      172.23      289.33    130.39 o
   5  19  -8      946.14      799.98    144.60 o
   6  19  -8     1225.43     1607.66    239.46 o
   7  19  -8      100.32      109.50    187.12 o
   8  19  -8      682.64      815.26    225.02 o
   9  19  -8      192.14      296.02    211.79 o
  10  19  -8      264.38      167.26    205.77 o
   0  20  -8       91.78      294.22    188.92 o
   1  20  -8      610.90      570.32    168.17 o
   2  20  -8      774.04      744.42    151.73 o
   3  20  -8      104.78      163.41    133.98 o
   4  20  -8     1498.73     1500.03    169.63 o
   5  20  -8      785.88      846.58    157.21 o
   6  20  -8      325.76      407.19    148.27 o
   7  20  -8      148.74     -123.34    201.56 o
   8  20  -8      572.92      715.38    238.26 o
   9  20  -8      277.28      -31.89    214.80 o
   1  21  -8      640.98      258.76    145.58 o
   2  21  -8      264.75      295.36    144.44 o
   3  21  -8     2015.64     1556.65    268.34 o
   4  21  -8      369.10      165.50    148.10 o
   5  21  -8      216.36      293.32    148.26 o
   6  21  -8      211.93      303.24    147.63 o
   7  21  -8      153.38       38.77    196.14 o
   0  22  -8      805.37      697.94    225.02 o
   1  22  -8      374.27      527.77    155.50 o
   2  22  -8      290.16      187.70    156.78 o
   3  22  -8      329.17      268.93    156.16 o
   4  22  -8      824.96      835.45    165.05 o
   5  22  -8      359.05      256.88    156.11 o
   1  23  -8      566.17      741.27    166.36 o
   2   0  -7     4304.54     3798.93    204.57 o
   4   0  -7     7803.70     7115.33    255.11 o
   6   0  -7    18742.93    17696.87    383.86 o
   8   0  -7     8861.78     8216.98    289.40 o
  10   0  -7     3227.02     3301.96    231.04 o
  12   0  -7       89.57       61.97    133.57 o
  14   0  -7      963.01      784.58    174.48 o
  16   0  -7      971.39      752.69    211.19 o
  18   0  -7      596.73      528.26    222.62 o
   0   1  -7      497.42      357.87     76.83 o
   1   1  -7     5222.86     4961.75    236.46 o
   2   1  -7     3407.96     3326.75    137.91 o
   3   1  -7      991.78     1011.79     89.98 o
   4   1  -7      332.53      367.97     75.92 o
   5   1  -7     8095.10     7325.45    183.58 o
   6   1  -7       82.74      182.40     76.30 o
   7   1  -7     9034.11     8484.09    199.53 o
   8   1  -7      345.61      481.12     89.76 o
   9   1  -7     2050.16     2007.56    174.48 o
  10   1  -7       38.43       33.09     80.13 o
  11   1  -7      734.13      782.50    111.58 o
  12   1  -7       34.39      -17.11    161.25 o
  13   1  -7      257.68      105.09    105.07 o
  14   1  -7       15.72      -60.67    106.92 o
  15   1  -7     1054.58      966.11    145.49 o
  16   1  -7      204.01       82.97    211.19 o
  17   1  -7      214.05      120.31    136.24 o
  18   1  -7      137.39      -36.97    139.76 o
  19   1  -7     1251.44     1128.63    200.96 o
   1   2  -7     5989.56     5662.97    258.72 o
   2   2  -7     6672.91     6654.77    310.46 o
   3   2  -7     3759.45     3680.44    332.72 o
   4   2  -7       11.05      -65.72     65.72 o
   5   2  -7     3006.36     2761.50    200.36 o
   6   2  -7     4154.57     4083.79    152.22 o
   7   2  -7      158.14      165.60     77.60 o
   8   2  -7     3753.58     4063.04    158.81 o
   9   2  -7      588.94      633.12    100.89 o
  10   2  -7     3179.84     2958.63    161.03 o
  11   2  -7      938.82     1012.26    116.53 o
  12   2  -7      237.76      179.64     98.66 o
  13   2  -7      357.79      354.58    109.14 o
  14   2  -7      884.49      804.40    180.50 o
  15   2  -7      468.49      223.73    202.46 o
  16   2  -7       39.25     -117.21    117.21 o
  17   2  -7      576.72      492.18    145.49 o
  18   2  -7     1496.74     1394.35    180.21 o
  19   2  -7      224.01      292.77    158.26 o
   0   3  -7     5803.83     5830.67    161.73 o
   1   3  -7     5664.94     5768.01    302.34 o
   2   3  -7     4459.23     4510.29    173.28 o
   3   3  -7     3949.69     4050.61    147.25 o
   4   3  -7     1683.80     1381.77    152.52 o
   5   3  -7       88.36      123.17     74.94 o
   6   3  -7      999.05      872.36     95.26 o
   7   3  -7     1430.24     1541.99    122.58 o
   8   3  -7      433.68      318.64     85.51 o
   9   3  -7     1715.73     1392.95    113.55 o
  10   3  -7      314.76      262.85     94.39 o
  11   3  -7     1405.66     1361.42    128.83 o
  12   3  -7      531.51      562.49    110.56 o
  13   3  -7      469.12      496.01    186.82 o
  14   3  -7      616.64      571.65    121.67 o
  15   3  -7      313.62      143.13    118.68 o
  16   3  -7     1357.72     1430.45    161.53 o
  17   3  -7      534.54      572.75    149.73 o
  18   3  -7      434.53      331.10    153.35 o
  19   3  -7      998.99      675.59    174.65 o
   1   4  -7      933.43     1052.24     88.04 o
   2   4  -7     6092.18     6130.64    321.89 o
   3   4  -7     1541.05     1464.95    112.09 o
   4   4  -7     1182.91     1316.83    107.15 o
   5   4  -7     6189.23     5548.92    226.23 o
   6   4  -7     1167.33     1144.99    173.58 o
   7   4  -7      508.43      408.72     83.18 o
   8   4  -7      249.72      159.50    156.73 o
   9   4  -7     2245.90     2142.35    144.00 o
  10   4  -7     4832.09     4409.90    178.27 o
  11   4  -7      210.01      138.18     93.95 o
  12   4  -7     1389.60     1558.14    138.49 o
  13   4  -7      603.93      453.42    119.63 o
  14   4  -7      334.16      254.31    213.29 o
  15   4  -7      884.20      977.83    140.02 o
  16   4  -7       48.64      -12.54    122.74 o
  17   4  -7     1853.31     1750.66    260.22 o
  18   4  -7      336.38      176.29    215.40 o
  19   4  -7      198.07      -30.69    217.20 o
   0   5  -7     7697.73     7967.93    256.31 o
   1   5  -7     2523.23     2642.28    126.36 o
   2   5  -7      266.50      188.78     70.53 o
   3   5  -7     1491.91     1573.68    119.63 o
   4   5  -7       30.00      -12.55     64.98 o
   5   5  -7     1087.55     1114.78     99.58 o
   6   5  -7      294.70      310.85     79.80 o
   7   5  -7      129.30      157.18     74.77 o
   8   5  -7     2200.94     2249.79    139.64 o
   9   5  -7     4630.85     4666.65    177.02 o
  10   5  -7       25.42       15.63     85.83 o
  11   5  -7     5770.93     5264.09    358.90 o
  12   5  -7      400.64      418.16    105.38 o
  13   5  -7      750.80      750.84    126.65 o
  14   5  -7       40.68      -54.61    127.55 o
  15   5  -7      137.74       70.38    144.10 o
  16   5  -7      448.95      412.74    197.35 o
  17   5  -7      203.12      125.15    196.14 o
  18   5  -7      163.28      -63.18    199.15 o
  19   5  -7      114.81       81.23    225.63 o
   1   6  -7     1268.96     1254.87    105.07 o
   2   6  -7     2170.66     2098.67    134.17 o
   3   6  -7     2234.74     2345.16    127.05 o
   4   6  -7      627.79      659.50     82.24 o
   5   6  -7     1290.30     1398.01    189.22 o
   6   6  -7      631.64      544.32     86.59 o
   7   6  -7     1029.95      958.53    118.23 o
   8   6  -7     5097.12     4639.46    243.68 o
   9   6  -7     3220.83     3301.62    162.33 o
  10   6  -7     3612.29     3455.03    165.20 o
  11   6  -7     1279.64     1285.36    144.40 o
  12   6  -7     3541.23     3091.37    256.91 o
  13   6  -7     1331.41     1596.83    214.80 o
  14   6  -7      280.09      158.84    166.66 o
  15   6  -7      780.53      826.09    208.78 o
  16   6  -7      330.17      258.12    188.32 o
  17   6  -7      418.42      515.63    212.99 o
  18   6  -7       21.71     -125.75    209.38 o
   0   7  -7     9983.31     9879.66    685.00 o
   1   7  -7       39.33      171.42     69.09 o
   2   7  -7       77.97       78.03     77.92 o
   3   7  -7     3383.37     3217.21    132.63 o
   4   7  -7     1367.58     1254.18    102.17 o
   5   7  -7      841.20      944.62    148.61 o
   6   7  -7      883.52      817.07    151.62 o
   7   7  -7      772.82      935.59    151.62 o
   8   7  -7     4160.36     4103.98    246.68 o
   9   7  -7      464.34      351.37    146.21 o
  10   7  -7      111.35      240.67    143.80 o
  11   7  -7      780.77      774.95    167.87 o
  12   7  -7     2410.68     2210.53    232.85 o
  13   7  -7       89.47      110.11    154.63 o
  14   7  -7     2822.96     3215.31    275.56 o
  15   7  -7      410.40      341.15    186.52 o
  16   7  -7      885.33      880.24    221.41 o
  17   7  -7      259.91      217.80    211.79 o
  18   7  -7       47.20      -58.96    222.62 o
   1   8  -7    12447.19    11432.90    340.54 o
   2   8  -7      309.37      305.65    124.55 o
   3   8  -7      866.71      710.57    141.99 o
   4   8  -7      323.23      333.32    119.73 o
   5   8  -7      119.29      113.72    113.72 o
   6   8  -7     1597.33     1759.88    197.35 o
   7   8  -7     1453.38     1388.05    172.08 o
   8   8  -7      171.00       72.80    122.14 o
   9   8  -7     1497.05     1233.42    185.31 o
  10   8  -7      304.99      317.68    154.63 o
  11   8  -7      983.99      909.12    181.70 o
  12   8  -7      290.59      195.54    158.84 o
  13   8  -7     2516.81     2461.42    264.13 o
  14   8  -7     1418.19     1703.32    237.06 o
  15   8  -7     1096.78     1087.21    224.42 o
  16   8  -7      268.64      333.93    197.95 o
  17   8  -7       22.27     -199.15    199.15 o
  18   8  -7      595.79      340.54    244.88 o
   0   9  -7    13335.55    11904.01    348.97 o
   1   9  -7       56.17       87.24    109.50 o
   2   9  -7     6713.62     5583.48    266.54 o
   3   9  -7     1180.30     1309.23    161.85 o
   4   9  -7      795.79      942.81    149.82 o
   5   9  -7     1919.52     1791.17    199.15 o
   6   9  -7      662.05      814.66    161.25 o
   7   9  -7     5034.62     4714.67    261.12 o
   8   9  -7     1216.94     1159.41    172.08 o
   9   9  -7     2249.23     2137.13    223.22 o
  10   9  -7       13.60      120.33    152.22 o
  11   9  -7      575.07      699.74    178.70 o
  12   9  -7     1637.81     1734.61    222.62 o
  13   9  -7      550.24      554.14    190.73 o
  14   9  -7      356.64      308.05    189.53 o
  15   9  -7      290.68      395.90    194.94 o
  16   9  -7      561.98      454.26    217.80 o
  17   9  -7      250.18      224.42    229.24 o
  18   9  -7       28.16      120.33    223.22 o
   1  10  -7     4975.79     4639.96    267.14 o
   2  10  -7       42.56       99.88    116.12 o
   3  10  -7      692.55      578.80    136.58 o
   4  10  -7     3138.39     2727.36    216.00 o
   5  10  -7     1497.46     1905.48    204.57 o
   6  10  -7     2972.82     2812.20    228.63 o
   7  10  -7      717.08      920.55    160.65 o
   8  10  -7     1266.05     1141.36    170.87 o
   9  10  -7      914.21      913.93    175.09 o
  10  10  -7      566.47      318.88    161.25 o
  11  10  -7      347.66       71.60    149.82 o
  12  10  -7      172.82       52.35    158.84 o
  13  10  -7     1700.85     1761.68    245.48 o
  14  10  -7      182.14      159.44    190.73 o
  15  10  -7      421.69      685.30    218.41 o
  16  10  -7      136.72      101.68    207.58 o
  17  10  -7      377.09      307.45    224.42 o
   0  11  -7     1204.75     1342.32    161.85 o
   1  11  -7        0.39       42.44     75.30 o
   2  11  -7     2028.21     1806.21    194.94 o
   3  11  -7     2164.01     1751.46    193.14 o
   4  11  -7     5236.57     5032.35    265.34 o
   5  11  -7     3147.21     2836.87    231.64 o
   6  11  -7     1056.36     1252.67    175.69 o
   7  11  -7     2792.36     2984.27    229.84 o
   8  11  -7     2358.30     1905.48    212.39 o
   9  11  -7      427.22      547.52    162.45 o
  10  11  -7      518.79      579.41    178.70 o
  11  11  -7      258.03      156.43    156.43 o
  12  11  -7     1467.28     1388.05    219.61 o
  13  11  -7      338.47      364.61    197.95 o
  14  11  -7       83.81      -26.47    178.09 o
  15  11  -7        4.28      244.28    203.97 o
  16  11  -7      883.71      608.89    241.27 o
  17  11  -7        5.52     -119.73    226.23 o
   1  12  -7     1687.26     1713.21    133.76 o
   2  12  -7      103.01      113.11    116.12 o
   3  12  -7     5633.33     5704.42    277.97 o
   4  12  -7     1311.81     1147.98    169.67 o
   5  12  -7      976.61      892.88    161.85 o
   6  12  -7      384.33      360.40    140.19 o
   7  12  -7     2569.17     2156.98    216.00 o
   8  12  -7      510.81      587.23    154.03 o
   9  12  -7     1209.70     1289.98    197.35 o
  10  12  -7      105.80      -12.64    152.82 o
  11  12  -7       70.85      100.48    157.04 o
  12  12  -7      322.33      138.99    173.88 o
  13  12  -7     1096.80      965.68    225.63 o
  14  12  -7       53.15       23.47    188.32 o
  15  12  -7      483.83      226.23    209.38 o
  16  12  -7       13.82     -146.81    209.98 o
   0  13  -7      497.87      478.33    143.80 o
   1  13  -7       84.76       54.19     86.45 o
   2  13  -7     2281.91     2462.89    154.61 o
   3  13  -7      672.70      693.72    154.63 o
   4  13  -7     6070.49     6000.44    292.41 o
   5  13  -7      770.03      682.29    158.24 o
   6  13  -7     1216.20     1394.07    190.73 o
   7  13  -7      516.79      364.61    147.41 o
   8  13  -7     2297.97     2119.08    230.44 o
   9  13  -7      143.84       95.67    149.21 o
  10  13  -7     1043.64     1037.28    208.18 o
  11  13  -7      542.14      419.96    182.91 o
  12  13  -7      356.91      624.53    198.55 o
  13  13  -7       49.63       19.25    191.93 o
  14  13  -7      244.98      599.86    220.21 o
  15  13  -7       74.29       15.64    208.18 o
  16  13  -7     1123.96      696.73    250.90 o
   1  14  -7      258.18      264.49     94.85 o
   2  14  -7      340.00      347.47     96.35 o
   3  14  -7     2018.76     2226.17    219.61 o
   4  14  -7     1370.66     1486.72    185.92 o
   5  14  -7     2419.95     2466.84    222.62 o
   6  14  -7     1649.72     1785.75    214.80 o
   7  14  -7      430.55      415.75    159.44 o
   8  14  -7      393.56      274.36    155.83 o
   9  14  -7      630.77      531.27    178.70 o
  10  14  -7      489.93      385.67    188.92 o
  11  14  -7      197.11       77.01    169.07 o
  12  14  -7      406.62      399.51    191.93 o
  13  14  -7       35.50     -193.14    193.14 o
  14  14  -7      167.32      262.93    217.80 o
  15  14  -7     1277.33     1280.35    259.32 o
   0  15  -7     2149.46     2117.87    214.80 o
   1  15  -7      238.20      128.40     92.72 o
   2  15  -7      106.28       81.77     92.05 o
   3  15  -7     1349.54     1652.78    195.54 o
   4  15  -7     1793.57     1752.06    212.99 o
   5  15  -7     1688.78     1360.97    193.14 o
   6  15  -7      610.22      711.17    171.48 o
   7  15  -7     1972.15     1758.07    214.19 o
   8  15  -7     1025.93     1034.87    198.55 o
   9  15  -7     1563.78     1132.34    204.57 o
  10  15  -7       87.30      235.25    179.30 o
  11  15  -7      260.54      107.70    186.52 o
  12  15  -7      188.19      209.98    191.33 o
  13  15  -7      612.52      499.99    225.02 o
  14  15  -7       68.79       32.49    213.59 o
  15  15  -7      232.45      247.29    227.43 o
   1  16  -7     2466.36     2309.49    163.58 o
   2  16  -7      661.69      832.50    117.18 o
   3  16  -7      605.22      507.90    153.43 o
   4  16  -7       96.01      100.48    142.60 o
   5  16  -7      456.37      230.44    149.82 o
   6  16  -7      966.75     1072.77    186.52 o
   7  16  -7      432.04      258.12    157.04 o
   8  16  -7      604.60      639.57    186.52 o
   9  16  -7      521.35      460.28    184.11 o
  10  16  -7      889.69      761.71    201.56 o
  11  16  -7      281.99      450.05    196.14 o
  12  16  -7       65.30       48.13    184.11 o
  13  16  -7      609.26      553.53    226.23 o
  14  16  -7      763.30      699.14    241.87 o
   0  17  -7     3471.61     3830.22    267.74 o
   1  17  -7       87.02      117.65    100.04 o
   2  17  -7     1145.00     1205.43    237.66 o
   3  17  -7      866.56      941.27    124.82 o
   4  17  -7      154.82      282.18    159.44 o
   5  17  -7     1248.77     1114.89    199.75 o
   6  17  -7      430.66      362.20    164.86 o
   7  17  -7     1582.41     1868.18    230.44 o
   8  17  -7     2184.16     2339.29    256.91 o
   9  17  -7      318.70      595.65    185.31 o
  10  17  -7      116.55        7.82    174.48 o
  11  17  -7       57.83       12.03    182.31 o
  12  17  -7      800.65      812.25    223.82 o
  13  17  -7      279.49      134.17    217.80 o
  14  17  -7     1301.77     1416.93    267.14 o
   1  18  -7     1548.38     1685.40    183.81 o
   2  18  -7      297.48      363.84    110.46 o
   3  18  -7      283.76      294.89    109.30 o
   4  18  -7      104.25        7.12    102.40 o
   5  18  -7       44.84      -39.11    146.81 o
   6  18  -7     1201.51      880.84    186.52 o
   7  18  -7      586.32      478.93    169.07 o
   8  18  -7      232.75      253.90    178.09 o
   9  18  -7      758.14      537.89    203.36 o
  10  18  -7      446.30      549.32    207.58 o
  11  18  -7      757.79      814.66    231.04 o
  12  18  -7      514.22      522.85    218.41 o
  13  18  -7      702.02      710.57    237.06 o
   0  19  -7     4115.92     4163.54    292.41 o
   1  19  -7      280.46      329.10    118.90 o
   2  19  -7      410.50      392.39    119.09 o
   3  19  -7      377.92      520.07    156.43 o
   4  19  -7      221.25      135.37    110.32 o
   5  19  -7      361.53      364.30    121.67 o
   6  19  -7       20.89       42.72    167.87 o
   7  19  -7      450.35      297.83    184.11 o
   8  19  -7      916.24      861.59    219.01 o
   9  19  -7     1075.63     1183.48    244.28 o
  10  19  -7      163.51      146.81    202.76 o
  11  19  -7     1590.27     1567.35    263.53 o
  12  19  -7      428.44      290.00    222.02 o
   1  20  -7     1101.81     1006.36    187.42 o
   2  20  -7     1496.81     1490.82    154.39 o
   3  20  -7        1.37        7.51    118.25 o
   4  20  -7      736.66      721.65    138.68 o
   5  20  -7      944.01     1182.70    145.82 o
   6  20  -7      270.36      285.79    185.92 o
   7  20  -7      290.23      261.12    191.93 o
   8  20  -7      800.48      671.46    213.59 o
   9  20  -7      190.92      352.58    206.37 o
  10  20  -7     1823.85     1691.29    268.34 o
  11  20  -7      656.66      435.61    231.64 o
   0  21  -7      863.45      696.13    198.55 o
   1  21  -7     2193.96     2226.17    185.07 o
   2  21  -7      266.71      316.62    226.53 o
   3  21  -7     1311.80     1623.48    162.09 o
   4  21  -7      427.30      481.19    157.04 o
   5  21  -7      912.35      953.58    148.64 o
   6  21  -7      194.27      142.49    129.55 o
   7  21  -7      169.00      152.22    191.93 o
   8  21  -7        4.09      -50.54    194.94 o
   9  21  -7      807.79     1208.75    241.87 o
  10  21  -7      260.20      160.65    219.61 o
   1  22  -7     1144.60     1237.01    160.59 o
   2  22  -7     1472.76     1568.75    170.32 o
   3  22  -7      981.41     1070.28    162.08 o
   4  22  -7      681.47      540.04    149.11 o
   5  22  -7      301.96      418.65    139.75 o
   6  22  -7      123.96       93.33    140.47 o
   7  22  -7       10.34      203.44    144.92 o
   8  22  -7       61.72       53.55    224.42 o
   0  23  -7      416.44      229.84    194.94 o
   1  23  -7     1017.55      796.38    596.25 o
   2  23  -7      974.82      585.66    470.20 o
   3  23  -7      155.79       46.66    137.19 o
   4  23  -7      728.35      380.28    227.73 o
   5  23  -7      273.87      351.39    198.55 o
   6  23  -7       39.40      151.52    152.48 o
   7  23  -7      177.65      168.23    156.88 o
   1  24  -7      288.87      290.59    152.94 o
   2  24  -7      271.36      199.50    190.13 o
   3  24  -7       67.75       -5.68    155.22 o
   4  24  -7      217.73      178.09    221.41 o
   2   0  -6    11170.30    10592.37    264.73 o
   4   0  -6     9136.91     8517.82    249.69 o
   6   0  -6     2623.42     2286.94    172.08 o
   8   0  -6     8307.63     8044.91    279.17 o
  10   0  -6       52.01      111.31    115.52 o
  12   0  -6     5065.25     4815.75    259.92 o
  14   0  -6     2187.34     1983.10    229.24 o
  16   0  -6     1043.02     1079.39    202.16 o
  18   0  -6      532.87      583.62    208.18 o
  20   0  -6     1254.76     1057.13    253.90 o
   1   1  -6    11735.55    11825.29    293.91 o
   2   1  -6     1185.70     1167.25     98.27 o
   3   1  -6     9032.81     8882.97    311.96 o
   4   1  -6     2444.47     2392.75    120.09 o
   5   1  -6     8912.96     8678.29    246.08 o
   6   1  -6     2391.74     2282.95    119.79 o
   7   1  -6     1369.15     1400.34    180.80 o
   8   1  -6      272.91      361.75     82.22 o
   9   1  -6     3605.23     3339.50    153.50 o
  10   1  -6      311.83      281.97     85.28 o
  11   1  -6      840.04      868.93    104.92 o
  12   1  -6      628.05      622.23    106.57 o
  13   1  -6     3344.79     3147.43    172.73 o
  14   1  -6       44.06       50.22    170.57 o
  15   1  -6      550.19      407.50    113.35 o
  16   1  -6      363.46      214.65    110.84 o
  17   1  -6     1653.57     1649.77    162.73 o
  18   1  -6       57.02      120.64    131.10 o
  19   1  -6       29.52     -141.19    141.55 o
  20   1  -6        0.26      -42.62    158.71 o
   1   2  -6      206.12      215.00     58.91 o
   2   2  -6     1266.54     1245.02    100.18 o
   3   2  -6     8018.98     7543.91    165.60 o
   4   2  -6     5945.84     5751.52    171.17 o
   5   2  -6     3644.32     3312.66    131.33 o
   6   2  -6     1288.52     1465.33    111.28 o
   7   2  -6     7797.56     6939.45    192.23 o
   8   2  -6     4087.74     3529.16    148.59 o
   9   2  -6     2241.93     2058.34    136.47 o
  10   2  -6      177.98      162.13    135.98 o
  11   2  -6     2870.65     2682.68    154.82 o
  12   2  -6     1902.39     2079.88    185.31 o
  13   2  -6      463.54      383.81    103.94 o
  14   2  -6     1025.25      882.59    122.07 o
  15   2  -6       90.18       51.16    102.93 o
  16   2  -6     2154.94     1723.08    159.82 o
  17   2  -6       25.17       49.57    124.01 o
  18   2  -6      102.52      157.23    136.72 o
  19   2  -6       29.97       67.03    144.27 o
  20   2  -6      594.25      496.02    171.19 o
   1   3  -6     7924.66     7827.08    160.88 o
   2   3  -6     2105.91     2165.63    216.60 o
   3   3  -6     2255.60     2344.40    203.06 o
   4   3  -6     8535.83     8359.97    175.09 o
   5   3  -6     5035.87     4886.45    146.57 o
   6   3  -6     1384.38     1340.21    110.77 o
   7   3  -6      605.27      502.12     81.47 o
   8   3  -6     3691.34     3460.91    206.97 o
   9   3  -6     2961.12     2751.23    183.21 o
  10   3  -6     2180.23     2042.04    137.75 o
  11   3  -6     1975.58     1819.00    142.15 o
  12   3  -6     3120.50     3016.12    166.97 o
  13   3  -6      946.16     1000.21    154.93 o
  14   3  -6      139.46       38.69     99.54 o
  15   3  -6      943.63     1175.18    137.91 o
  16   3  -6      111.87       61.68    111.38 o
  17   3  -6     1066.04     1200.77    154.59 o
  18   3  -6      906.68      902.09    155.67 o
  19   3  -6      210.80      246.68    152.36 o
  20   3  -6       10.48     -141.57    151.85 o
   1   4  -6     2847.52     2862.92    203.66 o
   2   4  -6     2091.64     1905.24    109.96 o
   3   4  -6     6134.74     6188.48    154.35 o
   4   4  -6     8511.18     8449.16    174.16 o
   5   4  -6       33.75       51.12     60.47 o
   6   4  -6      162.40      131.19     68.62 o
   7   4  -6     5047.56     4849.68    160.95 o
   8   4  -6     1770.84     1963.06    131.36 o
   9   4  -6     2314.10     2379.43    142.58 o
  10   4  -6      842.47      842.52    100.48 o
  11   4  -6     1982.51     1779.54    162.45 o
  12   4  -6     1914.22     1928.28    271.65 o
  13   4  -6     1596.93     1687.64    137.46 o
  14   4  -6      377.43      232.74    104.29 o
  15   4  -6      497.69      591.03    123.07 o
  16   4  -6     1651.07     1420.93    150.68 o
  17   4  -6      234.58      222.43    126.45 o
  18   4  -6      592.47      363.53    141.88 o
  19   4  -6      634.88      509.97    155.87 o
  20   4  -6      235.03      177.88    161.23 o
   1   5  -6     3092.95     2942.52    169.67 o
   2   5  -6     5518.40     5243.21    140.74 o
   3   5  -6     9158.74     8691.85    606.18 o
   4   5  -6     1825.59     1718.63    108.70 o
   5   5  -6     2024.94     2050.83    115.50 o
   6   5  -6     2264.23     2228.06    205.17 o
   7   5  -6     3598.52     3494.34    143.90 o
   8   5  -6      476.55      440.84     84.97 o
   9   5  -6      910.31      787.15    103.49 o
  10   5  -6     1774.37     1729.92    131.75 o
  11   5  -6     1407.98     1331.89    116.06 o
  12   5  -6     1056.15      982.90    114.09 o
  13   5  -6     2264.45     2056.11    157.69 o
  14   5  -6      923.36      883.72    126.12 o
  15   5  -6     1424.80     1361.53    141.67 o
  16   5  -6      174.47      119.46    117.85 o
  17   5  -6     2442.06     2286.41    192.60 o
  18   5  -6      639.58      502.11    301.74 o
  19   5  -6      427.95      396.33    154.01 o
  20   5  -6       68.46      205.77    229.84 o
   0   6  -6     4428.76     4619.01    168.47 o
   1   6  -6     2874.69     2585.84    276.17 o
   2   6  -6     2925.99     2865.22    118.08 o
   3   6  -6     2725.91     2691.26    120.71 o
   4   6  -6     7082.88     7083.65    158.75 o
   5   6  -6     2072.60     1999.54    117.09 o
   6   6  -6     3146.21     3186.55    135.10 o
   7   6  -6      464.58      408.75     83.93 o
   8   6  -6     1830.39     1857.54    253.60 o
   9   6  -6     5404.71     5129.50    402.52 o
  10   6  -6      519.72      619.08    119.13 o
  11   6  -6     2774.29     2840.31    158.54 o
  12   6  -6     1495.84     1558.57    131.09 o
  13   6  -6      320.65      272.32     99.85 o
  14   6  -6     1720.69     1833.64    151.51 o
  15   6  -6      745.14      617.74    123.80 o
  16   6  -6     1331.91     1163.98    147.99 o
  17   6  -6       60.80        6.62    185.31 o
  18   6  -6      953.23      764.72    231.04 o
  19   6  -6      270.62       41.52    218.41 o
   1   7  -6     1211.72     1089.99     91.42 o
   2   7  -6     2841.75     2877.14    117.53 o
   3   7  -6     1319.62     1335.48     97.71 o
   4   7  -6       52.77       78.66     59.38 o
   5   7  -6     1531.26     1526.18    113.58 o
   6   7  -6     8087.92     7910.63    392.59 o
   7   7  -6      777.23      800.91     90.35 o
   8   7  -6     2484.98     2427.55    134.90 o
   9   7  -6      553.63      603.22     92.95 o
  10   7  -6     5291.16     5275.26    236.15 o
  11   7  -6      167.56      191.80    144.40 o
  12   7  -6     1444.96     1424.17    128.06 o
  13   7  -6     1097.06     1187.44    128.23 o
  14   7  -6     1523.12     1659.40    221.41 o
  15   7  -6      859.98      701.55    193.74 o
  16   7  -6      407.94      280.38    193.74 o
  17   7  -6      828.90      977.71    230.44 o
  18   7  -6      256.93      246.08    200.36 o
  19   7  -6      141.35     -198.55    198.55 o
   0   8  -6      375.82      409.84     86.34 o
   1   8  -6     3193.13     2990.41    116.79 o
   2   8  -6     1059.40     1181.63     94.48 o
   3   8  -6     5107.62     5112.71    136.22 o
   4   8  -6     2121.12     2215.20    111.69 o
   5   8  -6     3535.44     3349.01    130.79 o
   6   8  -6      610.16      670.26    138.38 o
   7   8  -6     5172.98     4917.43    249.69 o
   8   8  -6     1460.30     1498.76    176.29 o
   9   8  -6     2575.43     2539.64    217.20 o
  10   8  -6      220.42      103.49    130.56 o
  11   8  -6     2710.12     2759.85    237.06 o
  12   8  -6      368.01      321.89    155.83 o
  13   8  -6     1097.42      941.01    191.33 o
  14   8  -6      557.41      440.42    176.89 o
  15   8  -6      887.48      859.18    205.77 o
  16   8  -6     1790.93     1758.68    255.11 o
  17   8  -6       45.12      -26.47    185.31 o
  18   8  -6        3.12      -33.69    196.75 o
  19   8  -6      715.11      869.41    246.08 o
   1   9  -6     1946.43     1616.68    173.28 o
   2   9  -6     4049.64     3890.39    225.02 o
   3   9  -6      735.28      612.50    130.56 o
   4   9  -6     4089.22     3756.82    222.02 o
   5   9  -6     5245.66     5054.01    251.50 o
   6   9  -6     5780.85     5692.98    266.54 o
   7   9  -6     1202.85     1195.51    157.64 o
   8   9  -6     1952.86     1708.74    198.55 o
   9   9  -6      541.83      596.85    148.01 o
  10   9  -6      174.87      -34.30    119.13 o
  11   9  -6      348.04      133.57    135.38 o
  12   9  -6       57.14     -131.77    131.77 o
  13   9  -6      427.24      598.06    179.30 o
  14   9  -6     2707.75     2703.30    270.15 o
  15   9  -6     1707.88     1619.09    238.26 o
  16   9  -6      278.65      132.97    184.71 o
  17   9  -6       98.29     -184.71    184.71 o
  18   9  -6      741.97      655.22    225.63 o
  19   9  -6      688.65      410.94    238.86 o
   0  10  -6     3819.53     3988.46    218.41 o
   1  10  -6     1069.88     1279.75    152.22 o
   2  10  -6     4490.80     4186.41    234.65 o
   3  10  -6     4243.30     4016.74    229.84 o
   4  10  -6     3339.56     2895.83    212.99 o
   5  10  -6     4108.90     4072.09    239.46 o
   6  10  -6      511.55      653.41    141.99 o
   7  10  -6     4000.45     4177.38    241.87 o
   8  10  -6      712.13      651.01    149.21 o
   9  10  -6      227.58      172.68    131.16 o
  10  10  -6      449.01      694.33    156.43 o
  11  10  -6      767.03     1055.33    177.49 o
  12  10  -6      978.68     1046.90    188.92 o
  13  10  -6     1092.56     1304.42    205.77 o
  14  10  -6      404.09      525.86    185.31 o
  15  10  -6     1533.77     1292.98    228.63 o
  16  10  -6      371.89      149.82    182.31 o
  17  10  -6      339.54       16.25    196.75 o
  18  10  -6      201.57     -110.71    219.01 o
   1  11  -6     4383.26     4505.89    240.67 o
   2  11  -6     4626.36     4096.76    232.85 o
   3  11  -6     2235.03     2018.60    192.53 o
   4  11  -6      732.74      743.66    144.40 o
   5  11  -6      313.84      234.05    122.74 o
   6  11  -6     5480.50     5575.66    268.34 o
   7  11  -6      788.16      698.54    145.60 o
   8  11  -6       89.14       94.46    122.74 o
   9  11  -6       59.26       78.82    128.16 o
  10  11  -6     1655.43     1636.54    191.33 o
  11  11  -6      268.46      407.93    151.62 o
  12  11  -6      347.17      444.03    160.04 o
  13  11  -6      472.84      493.97    172.68 o
  14  11  -6     1820.26     2067.93    244.88 o
  15  11  -6      608.33      262.33    185.31 o
  16  11  -6       96.15       84.23    181.70 o
  17  11  -6      153.15       79.42    198.55 o
  18  11  -6      571.70      435.61    241.87 o
   0  12  -6     1856.67     1863.37    183.51 o
   1  12  -6      822.11      940.52    115.52 o
   2  12  -6      821.54      644.99    132.97 o
   3  12  -6     5303.05     5297.09    255.11 o
   4  12  -6      461.78      477.12    131.77 o
   5  12  -6     7829.23     7902.91    302.64 o
   6  12  -6      428.82      396.50    126.35 o
   7  12  -6     1209.25     1120.31    167.87 o
   8  12  -6       15.50     -117.33    117.33 o
   9  12  -6     1297.88     1295.99    187.72 o
  10  12  -6        7.24       85.44    134.77 o
  11  12  -6     1830.05     1800.19    214.19 o
  12  12  -6      314.80      387.47    161.25 o
  13  12  -6      393.70      427.79    176.89 o
  14  12  -6      206.16      320.09    181.10 o
  15  12  -6      659.43      573.39    203.36 o
  16  12  -6      161.69      -93.26    187.12 o
  17  12  -6      114.33       61.37    203.97 o
  18  12  -6      113.70      133.57    231.04 o
   1  13  -6     2054.96     1799.75    129.13 o
   2  13  -6     4716.11     4363.30    243.07 o
   3  13  -6     1356.50     1341.12    166.66 o
   4  13  -6     1494.41     1358.57    166.66 o
   5  13  -6      608.56      489.16    137.18 o
   6  13  -6     6145.32     5978.18    280.98 o
   7  13  -6       39.49       83.63    124.55 o
   8  13  -6     1752.51     1872.99    216.60 o
   9  13  -6      172.74      236.46    146.21 o
  10  13  -6     3248.12     3097.39    255.11 o
  11  13  -6       60.34      199.15    154.03 o
  12  13  -6      853.44      505.40    178.09 o
  13  13  -6       94.48       51.74    166.06 o
  14  13  -6     1382.55     1351.35    235.25 o
  15  13  -6       83.53       31.29    186.52 o
  16  13  -6      174.23       86.04    202.76 o
  17  13  -6       98.63       58.96    209.98 o
   0  14  -6     3172.41     3185.23    224.42 o
   1  14  -6      464.94      650.33     98.69 o
   2  14  -6     1526.99     1690.69    191.93 o
   3  14  -6     4270.05     4128.05    239.46 o
   4  14  -6     3143.87     2903.05    216.60 o
   5  14  -6     1211.20     1208.15    166.66 o
   6  14  -6      231.82      205.17    127.55 o
   7  14  -6      844.74      930.18    163.65 o
   8  14  -6      325.92      234.05    138.99 o
   9  14  -6     1476.41     1376.62    193.74 o
  10  14  -6      981.82      759.91    179.30 o
  11  14  -6     2280.04     2013.78    241.27 o
  12  14  -6       14.79      -43.32    154.63 o
  13  14  -6      483.17      559.55    190.73 o
  14  14  -6      256.45      172.08    187.12 o
  15  14  -6      487.52      703.95    219.61 o
  16  14  -6      145.27      277.97    211.79 o
  17  14  -6      454.28      470.50    234.65 o
   1  15  -6     3546.58     3398.50    161.87 o
   2  15  -6     3145.72     3147.72    179.60 o
   3  15  -6     1974.25     1948.20    203.36 o
   4  15  -6      835.34      856.78    159.44 o
   5  15  -6     2075.02     2521.59    222.62 o
   6  15  -6      494.85      619.12    152.82 o
   7  15  -6      237.18       74.61    123.94 o
   8  15  -6      175.28      145.60    134.17 o
   9  15  -6      107.82      209.38    146.21 o
  10  15  -6     1771.09     1696.10    216.00 o
  11  15  -6      769.90      314.07    170.27 o
  12  15  -6      693.01      944.62    205.17 o
  13  15  -6      410.37      450.05    196.75 o
  14  15  -6      785.92      516.23    206.37 o
  15  15  -6     2341.57     2345.30    285.79 o
  16  15  -6      280.06      159.44    209.38 o
   0  16  -6     4142.82     4012.53    244.28 o
   1  16  -6      382.26      346.53     93.92 o
   2  16  -6      458.58      393.42     96.79 o
   3  16  -6     2139.82     2304.39    217.20 o
   4  16  -6     3247.47     3490.88    247.89 o
   5  16  -6     2139.58     2196.09    226.83 o
   6  16  -6      546.67      383.86    146.21 o
   7  16  -6      823.74      789.99    160.04 o
   8  16  -6      508.61      462.68    157.04 o
   9  16  -6     1594.78     1561.93    214.80 o
  10  16  -6      400.01      414.55    180.50 o
  11  16  -6      633.71      756.30    199.75 o
  12  16  -6      665.32      548.12    206.97 o
  13  16  -6      151.65     -113.11    186.52 o
  14  16  -6     1227.79     1294.79    250.90 o
  15  16  -6      734.34      738.85    237.06 o
  16  16  -6      960.01      845.34    233.45 o
   1  17  -6     3275.08     3061.88    168.88 o
   2  17  -6     1303.70     1221.83    126.14 o
   3  17  -6      239.73      158.98     92.94 o
   4  17  -6      127.34       64.38    132.37 o
   5  17  -6     1119.89     1005.99    172.68 o
   6  17  -6     3567.64     3651.52    253.90 o
   7  17  -6      221.20      543.91    155.83 o
   8  17  -6     1023.98     1191.90    197.35 o
   9  17  -6       22.89      -20.46    157.64 o
  10  17  -6     2925.63     3150.94    285.19 o
  11  17  -6      428.93      127.55    178.70 o
  12  17  -6      239.78      -38.51    192.53 o
  13  17  -6     1161.97      824.29    238.86 o
  14  17  -6      605.51      527.66    232.85 o
  15  17  -6      714.87      704.55    237.06 o
   0  18  -6     2014.41     2278.52    219.01 o
   1  18  -6     1056.71      970.21    116.14 o
   2  18  -6      263.51      154.33     92.32 o
   3  18  -6      175.10      159.00     93.77 o
   4  18  -6      501.91      706.36    163.05 o
   5  18  -6     2505.39     2391.63    237.06 o
   6  18  -6      975.18      956.05    177.49 o
   7  18  -6      664.93      672.06    178.70 o
   8  18  -6      816.31      975.30    198.55 o
   9  18  -6     2155.30     1896.46    240.07 o
  10  18  -6        2.12      -92.06    167.26 o
  11  18  -6      502.48      456.06    200.96 o
  12  18  -6      785.05      511.42    219.61 o
  13  18  -6      308.20      271.35    220.81 o
  14  18  -6      549.90      479.53    234.65 o
   1  19  -6      578.82      531.69    115.93 o
   2  19  -6      902.05      917.67    132.97 o
   3  19  -6      675.79      839.54    121.44 o
   4  19  -6       37.34      105.18    132.07 o
   5  19  -6      585.00      430.19    163.05 o
   6  19  -6     2867.66     2598.00    250.90 o
   7  19  -6     1310.23     1383.84    206.37 o
   8  19  -6      671.19      658.83    182.91 o
   9  19  -6      323.17      312.87    178.70 o
  10  19  -6      493.60      844.14    208.18 o
  11  19  -6      131.52      -81.23    182.91 o
  12  19  -6       95.28       35.50    207.58 o
  13  19  -6      701.51      468.70    228.03 o
  14  19  -6      444.75      268.34    233.45 o
   0  20  -6     2021.33     1811.62    222.02 o
   1  20  -6     1000.20      580.39    210.58 o
   2  20  -6      700.12      625.24    222.02 o
   3  20  -6        7.54       22.48     99.91 o
   4  20  -6     1628.54      930.76    615.51 o
   5  20  -6     1461.68      656.57    608.89 o
   6  20  -6      462.53      418.16    166.06 o
   7  20  -6      314.75      355.59    176.29 o
   8  20  -6      424.00      517.43    191.93 o
   9  20  -6        1.61      -85.14    122.10 o
  10  20  -6      185.37      -22.26    186.52 o
  11  20  -6      207.64      244.88    205.77 o
  12  20  -6      780.30      824.89    238.86 o
  13  20  -6      644.28      464.49    226.23 o
   1  21  -6     1357.43      354.63    330.92 o
   2  21  -6       12.56       49.29    109.72 o
   3  21  -6     1028.85      878.95    131.88 o
   4  21  -6      288.07      339.08    117.70 o
   5  21  -6     1426.93     1416.82    148.36 o
   6  21  -6      518.95      561.96    185.31 o
   7  21  -6       89.21      -82.43    173.88 o
   8  21  -6      433.66      446.44    205.17 o
   9  21  -6      367.46      244.33    140.87 o
  10  21  -6      268.57      226.83    214.19 o
  11  21  -6      380.59      320.69    231.04 o
  12  21  -6      630.96      403.12    227.43 o
   0  22  -6      979.47     1256.88    207.58 o
   1  22  -6      154.41      217.37    120.79 o
   2  22  -6      126.75       63.89    119.86 o
   3  22  -6     1022.51      696.67    382.66 o
   4  22  -6     1209.74      650.92    598.06 o
   5  22  -6      674.28      455.82    352.28 o
   6  22  -6      434.00      351.34    233.75 o
   7  22  -6     1012.27     1048.71    223.22 o
   8  22  -6      497.97      376.64    207.58 o
   9  22  -6      290.17      279.21    190.13 o
  10  22  -6      287.50      160.65    223.22 o
  11  22  -6      371.81     -119.73    226.83 o
   1  23  -6      119.46      139.13    127.20 o
   2  23  -6      321.91      246.30    134.64 o
   3  23  -6     1184.48     1415.59    212.09 o
   4  23  -6      584.82      476.14    137.65 o
   5  23  -6     1030.07      743.06    207.58 o
   6  23  -6      828.94      -19.86    179.30 o
   7  23  -6      215.35     -107.10    182.91 o
   8  23  -6      281.89      337.15    151.20 o
   9  23  -6      764.93      684.30    164.34 o
   3  24  -6       58.19      107.70    197.35 o
   4  24  -6     1417.56     1315.25    231.04 o
   5  24  -6      263.71      292.41    206.37 o
   6  24  -6      210.51      430.79    229.84 o
   7  24  -6      146.48      300.23    231.64 o
   8  24  -6      748.58      929.56    246.38 o
   2   0  -5    19240.98    18581.32    308.66 o
   4   0  -5     7116.16     6862.63    209.98 o
   6   0  -5     4505.81     4557.64    190.73 o
   8   0  -5     7977.81     7833.72    259.32 o
  10   0  -5    12723.79    12298.70    338.14 o
  12   0  -5     1226.99     1402.49    164.86 o
  14   0  -5     3741.92     3656.34    256.91 o
  16   0  -5      181.61      166.66    149.82 o
  18   0  -5      353.66      134.17    173.88 o
  20   0  -5      794.27      920.55    251.50 o
   1   1  -5     2368.12     2282.28     95.25 o
   2   1  -5     3054.81     2778.59    124.55 o
   3   1  -5    21232.95    20784.46    235.98 o
   4   1  -5      834.56     1002.59     75.05 o
   5   1  -5     3575.76     3263.41    119.07 o
   6   1  -5     1254.76     1162.45     95.30 o
   7   1  -5     1782.30     1736.04    116.42 o
   8   1  -5      318.83      187.85     72.94 o
   9   1  -5    10936.81    10389.14    333.62 o
  10   1  -5      391.09      465.40     88.44 o
  11   1  -5    10116.86     9222.44    218.43 o
  12   1  -5      496.26      491.00     95.71 o
  13   1  -5      689.41      674.22    133.27 o
  14   1  -5      578.39      602.01    106.36 o
  15   1  -5     1271.05     1186.70    131.39 o
  16   1  -5     1075.11      976.90    130.82 o
  17   1  -5      157.26      213.12    115.07 o
  18   1  -5      160.93      147.82    124.15 o
  19   1  -5      584.39      527.66    150.94 o
  20   1  -5      411.42      477.72    151.12 o
  21   1  -5      555.95      467.20    165.25 o
   1   2  -5    13326.93    12389.80    434.71 o
   2   2  -5    11099.97    11032.34    273.16 o
   3   2  -5     4243.62     3999.46    119.41 o
   4   2  -5     1001.07     1076.93     77.21 o
   5   2  -5     9281.37     8818.51    169.10 o
   6   2  -5     8803.16     7541.32    268.04 o
   7   2  -5     1559.05     1552.29    110.35 o
   8   2  -5      961.73      755.85     85.74 o
   9   2  -5      462.08      507.49     86.57 o
  10   2  -5     9276.62     8597.54    207.09 o
  11   2  -5     1982.47     1900.30    135.69 o
  12   2  -5     1879.16     1802.55    137.12 o
  13   2  -5     2056.23     1956.55    143.36 o
  14   2  -5     1894.75     1830.08    145.88 o
  15   2  -5     3238.73     3113.22    179.16 o
  16   2  -5      209.80      177.70    109.25 o
  17   2  -5     1039.53      978.08    160.95 o
  18   2  -5      421.47      430.34    136.33 o
  19   2  -5     1159.29     1203.09    163.34 o
  20   2  -5      322.15      321.91    154.39 o
  21   2  -5      613.17      531.30    174.55 o
   1   3  -5     2963.11     2848.00    180.80 o
   2   3  -5     2407.19     2304.98    211.49 o
   3   3  -5     2831.23     2857.14    250.29 o
   4   3  -5     7798.86     7362.93    189.83 o
   5   3  -5     6638.15     6534.06    258.72 o
   6   3  -5      926.09      965.89     81.76 o
   7   3  -5     3506.77     3378.76    132.34 o
   8   3  -5      633.64      700.12    177.79 o
   9   3  -5     1178.89     1296.40    105.20 o
  10   3  -5      668.44      508.70     90.41 o
  11   3  -5     4275.49     4167.62    167.58 o
  12   3  -5     3286.31     3059.10    159.60 o
  13   3  -5      634.93      757.48    108.69 o
  14   3  -5      998.69     1034.97    125.05 o
  15   3  -5      920.61      999.58    130.60 o
  16   3  -5      869.46      901.58    126.95 o
  17   3  -5      232.24      210.72    197.35 o
  18   3  -5      470.79      629.15    144.38 o
  19   3  -5      219.25      -34.78    130.37 o
  20   3  -5      584.79      681.73    163.52 o
  21   3  -5      159.14      163.35    160.82 o
   1   4  -5     7428.95     7670.79    398.91 o
   2   4  -5     3793.82     3711.07    124.85 o
   3   4  -5     2229.25     2057.43    109.80 o
   4   4  -5     2835.01     2778.17    108.18 o
   5   4  -5     3318.85     3201.97    119.21 o
   6   4  -5    12209.07    11973.05    198.57 o
   7   4  -5     4569.99     4294.79    143.32 o
   8   4  -5      997.63     1086.43     94.57 o
   9   4  -5      551.96      584.51     87.72 o
  10   4  -5      699.95      756.04     96.80 o
  11   4  -5     1229.28     1282.49    112.31 o
  12   4  -5      754.45      678.61    133.57 o
  13   4  -5     1723.41     1722.93    139.09 o
  14   4  -5     2475.77     2272.24    158.41 o
  15   4  -5      299.67      198.74    102.44 o
  16   4  -5      287.62      179.63    109.87 o
  17   4  -5      107.24       34.94    117.79 o
  18   4  -5      905.41     1181.12    157.15 o
  19   4  -5      927.90      872.56    156.19 o
  20   4  -5       81.73     -163.05    163.05 o
  21   4  -5       65.16     -153.35    153.35 o
   1   5  -5     6063.24     6615.89    133.27 o
   2   5  -5        7.52      -43.69     43.69 o
   3   5  -5     3944.82     3888.40    117.96 o
   4   5  -5     2956.32     2737.84    146.51 o
   5   5  -5    13200.12    13184.96    198.95 o
   6   5  -5     1171.32     1137.54     87.29 o
   7   5  -5     9307.55     9186.65    344.15 o
   8   5  -5     4282.27     4380.26    192.23 o
   9   5  -5     1585.19     1333.21    124.24 o
  10   5  -5      905.37      836.79    116.72 o
  11   5  -5      694.38      645.43    101.98 o
  12   5  -5     1631.59     1578.24    133.57 o
  13   5  -5     2319.90     2032.93    147.87 o
  14   5  -5      639.19      717.48    110.53 o
  15   5  -5     1130.17     1023.94    129.11 o
  16   5  -5      189.66      263.32    117.20 o
  17   5  -5      196.03      147.45    116.13 o
  18   5  -5       27.05       24.29    143.80 o
  19   5  -5     1526.33     1375.98    175.91 o
  20   5  -5      223.48      176.12    148.46 o
  21   5  -5        8.24        5.11    155.23 o
   1   6  -5     1474.46     1432.39    137.48 o
   2   6  -5     7662.31     7973.51    145.19 o
   3   6  -5     8888.59     9124.66    156.91 o
   4   6  -5     2498.43     2365.49    105.39 o
   5   6  -5    12251.74    12320.09    461.48 o
   6   6  -5     6126.99     5965.39    476.52 o
   7   6  -5       95.12      152.30     67.67 o
   8   6  -5     1651.26     1403.39    109.47 o
   9   6  -5     1699.98     1715.31    238.26 o
  10   6  -5     2446.36     2343.60    262.03 o
  11   6  -5        5.24      -75.19     75.19 o
  12   6  -5      816.34      803.90    106.89 o
  13   6  -5      687.03      706.10    107.42 o
  14   6  -5     1154.09     1240.54    129.18 o
  15   6  -5     1246.58     1366.87    141.82 o
  16   6  -5      349.19      261.75    112.97 o
  17   6  -5     1330.09     1482.90    157.80 o
  18   6  -5     1382.90     1453.12    163.69 o
  19   6  -5       51.92      -63.99    132.52 o
  20   6  -5      371.13      328.15    151.87 o
   0   7  -5     3001.50     3013.76    125.15 o
   1   7  -5     4280.44     4238.24    157.34 o
   2   7  -5     6077.75     5940.28    309.86 o
   3   7  -5      424.03      489.67     60.18 o
   4   7  -5    19901.36    19015.42    366.72 o
   5   7  -5     1009.87     1067.69     96.27 o
   6   7  -5     3799.18     3691.28    133.14 o
   7   7  -5     4786.63     4664.26    155.83 o
   8   7  -5     1808.82     1897.81    125.05 o
   9   7  -5     1047.44     1228.97    103.45 o
  10   7  -5     1189.51     1297.33    107.64 o
  11   7  -5      793.88      713.69     98.57 o
  12   7  -5      415.31      225.67     89.86 o
  13   7  -5      908.25      959.10    116.37 o
  14   7  -5      615.61      759.32    122.39 o
  15   7  -5      145.26       46.51    101.68 o
  16   7  -5     3114.86     3361.00    192.13 o
  17   7  -5      260.02      288.62    124.63 o
  18   7  -5      923.70      837.06    149.21 o
  19   7  -5      311.76      208.18    205.77 o
  20   7  -5      100.54       14.44    220.81 o
   1   8  -5     3207.46     3144.83    123.64 o
   2   8  -5     4679.40     4445.81    113.55 o
   3   8  -5     9472.95     8999.44    151.94 o
   4   8  -5     3399.92     3571.47    117.73 o
   5   8  -5     4210.68     4415.98    131.14 o
   6   8  -5      677.16      768.80     76.73 o
   7   8  -5     1581.58     1818.51    118.41 o
   8   8  -5      598.16      528.43     85.73 o
   9   8  -5     8108.14     8436.12    286.69 o
  10   8  -5     6218.88     6012.02    227.73 o
  11   8  -5     1138.19     1292.95    112.22 o
  12   8  -5      280.35      160.95    144.70 o
  13   8  -5      371.73      336.81     98.16 o
  14   8  -5      409.06      252.86    103.25 o
  15   8  -5     1319.51     1167.24    205.17 o
  16   8  -5      729.11      555.34    184.71 o
  17   8  -5     2092.85     2056.50    250.90 o
  18   8  -5       87.32     -122.74    180.50 o
  19   8  -5       90.90       22.26    205.77 o
  20   8  -5       80.45      267.14    228.63 o
   0   9  -5     7223.97     7474.88    179.30 o
   1   9  -5     1841.05     1983.70    160.65 o
   2   9  -5     1222.14     1317.65    164.26 o
   3   9  -5     3998.38     3736.08    119.13 o
   4   9  -5     8028.16     7586.13    144.98 o
   5   9  -5     2346.20     2535.27    110.95 o
   6   9  -5      107.52       -3.39     58.58 o
   7   9  -5     5748.71     5674.99    152.14 o
   8   9  -5    10399.61    10157.63    198.52 o
   9   9  -5     5477.73     5436.07    274.36 o
  10   9  -5     2659.43     2181.05    216.60 o
  11   9  -5     4895.50     4563.65    263.53 o
  12   9  -5     2027.35     2022.81    218.41 o
  13   9  -5      234.01      194.34    138.38 o
  14   9  -5      827.02      587.23    170.87 o
  15   9  -5       45.70      -58.36    142.60 o
  16   9  -5     1559.84     1034.87    213.59 o
  17   9  -5       39.76       69.19    179.30 o
  18   9  -5      363.20      340.54    209.98 o
  19   9  -5       78.53      178.70    220.21 o
  20   9  -5      222.71      179.90    234.65 o
   1  10  -5     3506.74     3372.95    194.34 o
   2  10  -5     2617.70     2640.72    190.13 o
   3  10  -5     4416.55     4473.40    217.20 o
   4  10  -5     5138.86     4958.35    231.04 o
   5  10  -5     1357.66     1175.06    145.00 o
   6  10  -5     2718.17     2681.03    206.97 o
   7  10  -5     2877.69     3023.98    214.80 o
   8  10  -5     5342.67     4779.05    251.50 o
   9  10  -5     3644.69     3097.39    236.46 o
  10  10  -5     5166.53     4603.36    261.12 o
  11  10  -5     1836.28     1669.63    191.93 o
  12  10  -5     1066.60     1158.21    179.30 o
  13  10  -5     1498.62     1302.01    194.34 o
  14  10  -5      116.60       76.41    146.81 o
  15  10  -5     1102.86      929.58    196.75 o
  16  10  -5       25.80      -81.23    161.85 o
  17  10  -5      963.94      625.13    211.19 o
  18  10  -5      370.46      637.77    221.41 o
  19  10  -5      266.84      184.11    228.03 o
   0  11  -5    19516.00    18079.53    380.25 o
   1  11  -5      243.78      209.38    102.89 o
   2  11  -5     4485.77     4261.01    215.40 o
   3  11  -5     4381.70     4239.35    223.22 o
   4  11  -5     2999.01     2868.15    203.36 o
   5  11  -5     1371.33     1306.82    153.43 o
   6  11  -5     2558.91     2412.09    205.77 o
   7  11  -5     6488.49     6766.96    274.96 o
   8  11  -5     2850.40     2946.97    217.20 o
   9  11  -5     1732.40     1633.53    187.12 o
  10  11  -5       11.83        9.10     78.89 o
  11  11  -5     1586.12     1558.92    188.92 o
  12  11  -5     2290.13     1939.18    227.43 o
  13  11  -5      300.49      234.65    153.43 o
  14  11  -5      747.36      720.80    179.90 o
  15  11  -5      122.96       10.23    156.43 o
  16  11  -5      218.05      211.79    180.50 o
  17  11  -5      159.56       87.84    194.34 o
  18  11  -5      605.40      606.48    231.04 o
  19  11  -5      251.72     -122.74    212.99 o
   1  12  -5    14834.60    15714.37    365.21 o
   2  12  -5      376.25      200.36    104.69 o
   3  12  -5      956.73     1041.49    143.80 o
   4  12  -5     1400.72     1334.50    152.82 o
   5  12  -5     1455.32     1294.79    155.23 o
   6  12  -5     1946.04     2073.35    199.75 o
   7  12  -5     2743.51     2386.22    197.35 o
   8  12  -5     1488.27     1390.46    174.48 o
   9  12  -5     1697.41     1681.66    190.73 o
  10  12  -5      284.97      152.26     87.18 o
  11  12  -5     1861.34     1704.53    200.96 o
  12  12  -5       80.91      182.31    147.41 o
  13  12  -5     2923.60     2960.21    258.12 o
  14  12  -5       76.65       47.53    149.82 o
  15  12  -5      163.71       -4.81    161.85 o
  16  12  -5       37.43       16.85    189.53 o
  17  12  -5     1923.80     2018.00    280.98 o
  18  12  -5       38.94       34.90    208.78 o
  19  12  -5      958.87     1131.74    258.12 o
   0  13  -5    11337.22    11599.56    321.89 o
   1  13  -5      448.10      532.00     85.21 o
   2  13  -5     5168.23     4925.26    244.28 o
   3  13  -5      544.62      339.34    117.33 o
   4  13  -5     1086.00      951.84    141.99 o
   5  13  -5     1263.85     1232.22    154.03 o
   6  13  -5     4027.12     3658.74    226.23 o
   7  13  -5      792.08      886.26    146.81 o
   8  13  -5     2096.68     1878.41    203.97 o
   9  13  -5      408.88      373.64    145.60 o
  10  13  -5      521.67      450.04     97.33 o
  11  13  -5     1103.99     1372.41    192.53 o
  12  13  -5     2616.38     2613.65    250.29 o
  13  13  -5      252.00       63.78    152.22 o
  14  13  -5      788.11      767.13    186.52 o
  15  13  -5        7.61     -162.45    162.45 o
  16  13  -5      924.18      415.75    208.78 o
  17  13  -5        6.03       89.65    207.58 o
  18  13  -5      515.79      463.89    231.64 o
   1  14  -5     5248.08     4932.32    170.32 o
   2  14  -5     1469.66     1431.97    158.24 o
   3  14  -5     2300.79     2494.52    195.54 o
   4  14  -5     1081.92     1172.05    155.23 o
   5  14  -5     1039.74     1025.84    154.63 o
   6  14  -5      483.01      601.67    138.99 o
   7  14  -5      653.53      656.42    138.99 o
   8  14  -5     1232.84     1486.12    186.52 o
   9  14  -5     1689.07     1616.68    198.55 o
  10  14  -5     3093.76     3249.28    174.48 o
  11  14  -5     1756.03     1774.92    208.78 o
  12  14  -5     1299.15     1404.90    205.17 o
  13  14  -5     1686.57     1773.12    226.83 o
  14  14  -5       83.31       53.55    161.25 o
  15  14  -5       29.31       63.78    179.30 o
  16  14  -5      109.23        7.22    190.13 o
  17  14  -5      586.88      690.11    246.08 o
  18  14  -5      302.19      231.04    223.82 o
   0  15  -5     1891.69     1706.93    182.31 o
   1  15  -5     1531.86     1578.87    124.84 o
   2  15  -5     2027.42     1923.29    131.59 o
   3  15  -5     1690.20     1749.05    186.52 o
   4  15  -5     1823.99     1694.90    188.92 o
   5  15  -5      607.64      539.09    135.38 o
   6  15  -5       44.18       92.66    117.93 o
   7  15  -5     1417.93     1477.70    178.09 o
   8  15  -5     2624.26     2329.06    224.42 o
   9  15  -5     2190.80     2135.32    225.02 o
  10  15  -5      540.58      550.93    106.42 o
  11  15  -5     2992.66     2976.45    253.90 o
  12  15  -5     2294.84     2442.17    253.90 o
  13  15  -5      854.70      912.13    203.36 o
  14  15  -5       38.16     -166.06    166.06 o
  15  15  -5      213.86      123.34    182.31 o
  16  15  -5      251.51      253.30    212.99 o
  17  15  -5       44.21     -133.57    215.40 o
   1  16  -5      298.04      243.51    123.64 o
   2  16  -5     1279.70     1384.94    114.44 o
   3  16  -5     2067.67     2191.28    199.15 o
   4  16  -5     2810.76     2617.26    206.97 o
   5  16  -5     2794.11     2486.69    210.58 o
   6  16  -5      463.71      561.36    142.60 o
   7  16  -5      599.27      655.22    153.43 o
   8  16  -5     1511.14     1687.68    196.14 o
   9  16  -5     1467.17     1469.88    192.53 o
  10  16  -5     4276.53     4080.10    188.00 o
  11  16  -5      219.38      237.06    154.03 o
  12  16  -5      945.91     1061.94    200.96 o
  13  16  -5      179.23      139.59    167.87 o
  14  16  -5       37.78      143.20    182.91 o
  15  16  -5      562.61      651.61    211.79 o
  16  16  -5      773.58      654.01    230.44 o
  17  16  -5      458.26      558.95    247.89 o
   0  17  -5     2060.84     2226.17    203.36 o
   1  17  -5      682.85      669.84    124.24 o
   2  17  -5     1514.95     1464.05    573.39 o
   3  17  -5     1121.69      650.70    403.12 o
   4  17  -5     3697.38     3712.89    237.06 o
   5  17  -5      829.68      837.52    164.26 o
   6  17  -5      139.38      253.30    135.98 o
   7  17  -5     2387.04     1943.99    212.99 o
   8  17  -5       92.52       76.41    139.59 o
   9  17  -5      248.98      226.18    100.93 o
  10  17  -5       53.42       32.69    103.06 o
  11  17  -5      422.01      540.30    179.30 o
  12  17  -5      351.07      442.23    184.11 o
  13  17  -5       39.58      -30.08    173.28 o
  14  17  -5      724.28      694.93    209.98 o
  15  17  -5      188.55       89.05    199.75 o
  16  17  -5      829.22      826.69    245.48 o
   1  18  -5      957.72      259.65     78.45 o
   2  18  -5      786.98      512.55     91.29 o
   3  18  -5     3100.25     2676.03    234.05 o
   4  18  -5       62.63       67.39    130.56 o
   5  18  -5     2221.83     2205.11    214.19 o
   6  18  -5     1988.04     1785.15    205.17 o
   7  18  -5       31.60       57.76    129.36 o
   8  18  -5     1168.54      953.04    183.51 o
   9  18  -5      239.23      236.99    119.73 o
  10  18  -5       11.05       65.05    111.22 o
  11  18  -5       22.49     -164.26    164.26 o
  12  18  -5      218.95      214.80    188.32 o
  13  18  -5      865.76      628.14    214.19 o
  14  18  -5      364.42       84.84    207.58 o
  15  18  -5      967.89      850.76    232.24 o
  16  18  -5       75.14     -159.44    214.80 o
   0  19  -5       43.05       53.55    129.36 o
   1  19  -5      506.73      507.18    110.71 o
   2  19  -5     1533.87     1187.53    456.06 o
   3  19  -5      775.53      388.21    360.40 o
   4  19  -5     2093.45     1348.18    877.23 o
   5  19  -5     1791.34     2139.53    215.40 o
   6  19  -5      946.71     1125.12    182.91 o
   7  19  -5     1287.53     1232.22    191.93 o
   8  19  -5      164.44      164.86    162.45 o
   9  19  -5      155.95      162.77    111.48 o
  10  19  -5      220.20      246.75    131.46 o
  11  19  -5      149.57      -92.66    186.52 o
  12  19  -5      512.92      549.32    212.39 o
  13  19  -5      601.38      554.14    221.41 o
  14  19  -5      911.22      840.53    243.07 o
  15  19  -5      289.98      357.99    220.21 o
   1  20  -5      226.49      320.23     96.82 o
   2  20  -5      714.37      698.53    109.18 o
   3  20  -5       86.96      -19.28     91.47 o
   4  20  -5      517.93      569.01    108.91 o
   5  20  -5       25.59     -123.34    123.34 o
   6  20  -5     3352.31       74.61    134.77 o
   7  20  -5     1129.87     1250.87    194.34 o
   8  20  -5     1686.06     1762.67    168.47 o
   9  20  -5      384.42      374.88    119.47 o
  10  20  -5      252.80      403.71    125.20 o
  11  20  -5       10.72      172.68    193.14 o
  12  20  -5      327.82      277.97    212.99 o
  13  20  -5      603.78      338.14    223.22 o
  14  20  -5      586.03      579.41    237.66 o
   0  21  -5      599.65      583.02    165.46 o
   1  21  -5       56.74      174.44    107.41 o
   2  21  -5     1195.41     1150.81    135.36 o
   3  21  -5      419.12      441.95    118.51 o
   4  21  -5      245.77      244.84    138.99 o
   5  21  -5     2055.77     2134.11    250.29 o
   6  21  -5      456.50      674.47    174.48 o
   7  21  -5     1512.62      239.46    151.02 o
   8  21  -5       92.65       29.98    114.95 o
   9  21  -5      203.90      268.20    137.48 o
  10  21  -5       14.89      -36.73    126.10 o
  11  21  -5      753.97      809.24    221.41 o
  12  21  -5      572.33      546.92    228.03 o
  13  21  -5      429.23      283.99    219.01 o
   1  22  -5     1587.44     1723.34    145.90 o
   2  22  -5      393.86      522.06    116.31 o
   3  22  -5      444.75      410.55    115.03 o
   4  22  -5      146.84      281.48    115.66 o
   5  22  -5      326.23      419.06    119.10 o
   6  22  -5     2036.84     1989.12    242.47 o
   7  22  -5       36.44       76.41    182.91 o
   8  22  -5      490.03      326.27    132.10 o
   9  22  -5      175.95      149.47    169.07 o
  10  22  -5      637.15      218.51    275.26 o
  11  22  -5      416.65      596.25    229.84 o
  12  22  -5      729.04      430.19    235.25 o
   2  23  -5     1476.98     1283.36    212.99 o
   3  23  -5     1842.25     1717.76    225.63 o
   4  23  -5      436.68      472.31    183.51 o
   5  23  -5       64.76      134.17    176.89 o
   6  23  -5      399.51      377.85    193.14 o
   7  23  -5      237.82      155.60    131.44 o
   8  23  -5       90.15     -129.46    129.46 o
   9  23  -5      661.18      710.94    150.81 o
  10  23  -5      176.95      372.87    152.09 o
  11  23  -5      898.95      282.18    230.44 o
   7  24  -5       98.67      -98.67    181.70 o
   8  24  -5      363.71      488.55    217.20 o
   9  24  -5      234.17      498.18    223.22 o
  10  24  -5      788.42      661.23    226.23 o
   6  25  -5       87.07      170.87    206.37 o
   7  25  -5      241.49      260.52    194.94 o
   8  25  -5      238.75      602.27    215.40 o
   5  26  -5      241.97       95.06    199.75 o
   6  26  -5      591.66      686.50    217.20 o
   2   0  -4     1963.00     2162.40    124.55 o
   4   0  -4    29972.29    27593.71    365.81 o
   6   0  -4     4292.50     4110.00    175.09 o
   8   0  -4     9200.87     9143.55    260.52 o
  10   0  -4     2029.85     1876.00    181.10 o
  12   0  -4     1776.96     1534.86    188.92 o
  14   0  -4     1761.95     1937.97    202.76 o
  16   0  -4     8597.86     8174.26    345.36 o
  18   0  -4     1052.11      929.58    197.35 o
  20   0  -4      190.29       83.63    195.54 o
  22   0  -4      406.02      105.29    217.20 o
   1   1  -4      266.61      266.07     42.99 o
   2   1  -4     1296.36     1352.48     78.65 o
   3   1  -4    20166.46    21077.77    380.25 o
   4   1  -4      995.65      950.96     73.31 o
   5   1  -4    36153.73    33989.64    582.42 o
   6   1  -4     2059.54     1936.15    182.91 o
   7   1  -4     4189.81     4485.82    134.83 o
   8   1  -4     4894.80     4803.59    167.56 o
   9   1  -4     3048.47     3256.20    140.10 o
  10   1  -4     4072.24     3917.11    153.67 o
  11   1  -4      334.60      294.90     83.37 o
  12   1  -4     2510.38     2115.45    144.65 o
  13   1  -4     2108.29     2246.86    150.59 o
  14   1  -4      960.22      918.51    126.65 o
  15   1  -4     5800.89     5551.07    204.62 o
  16   1  -4       90.16      232.92    132.67 o
  17   1  -4     2900.31     2479.11    178.70 o
  18   1  -4      391.70      505.15    131.33 o
  19   1  -4      276.09      342.57    134.82 o
  20   1  -4      427.06      341.31    141.85 o
  21   1  -4      132.90      148.58    148.05 o
  22   1  -4       71.72       12.40    156.97 o
   1   2  -4     1243.48     1445.92    112.51 o
   2   2  -4     1429.36     1500.69     79.63 o
   3   2  -4      219.59      158.64     45.57 o
   4   2  -4    25466.20    24594.82    374.54 o
   5   2  -4    11046.66    10724.14    168.93 o
   6   2  -4       49.94       68.43     62.87 o
   7   2  -4     7298.74     7024.82    159.53 o
   8   2  -4     8497.45     8573.52    381.16 o
   9   2  -4     9953.35     9728.75    283.99 o
  10   2  -4      900.50      934.71     94.35 o
  11   2  -4     3487.12     3330.25    152.85 o
  12   2  -4     2595.85     2681.27    211.49 o
  13   2  -4     2734.17     2667.38    150.16 o
  14   2  -4      664.75      662.37    101.68 o
  15   2  -4      449.81      482.49    110.41 o
  16   2  -4     2643.37     2202.93    166.31 o
  17   2  -4      478.97      346.27    135.68 o
  18   2  -4      497.33      516.96    151.02 o
  19   2  -4      688.77      714.38    143.73 o
  20   2  -4       74.25       59.91    133.98 o
  21   2  -4      414.29      282.66    156.93 o
  22   2  -4      291.71      133.76    162.78 o
   1   3  -4    12227.01    12256.07    305.05 o
   2   3  -4     1828.06     1876.84     83.18 o
   3   3  -4     2222.24     2148.10    119.43 o
   4   3  -4     9553.88     9723.32    153.56 o
   5   3  -4     1704.96     1929.50     99.58 o
   6   3  -4    12925.05    11471.07    182.41 o
   7   3  -4    11544.85    11119.50    189.43 o
   8   3  -4     5408.02     5438.37    155.23 o
   9   3  -4     1126.15     1119.26     69.20 o
  10   3  -4     2159.84     2026.00    133.57 o
  11   3  -4      981.05      922.66    101.60 o
  12   3  -4      613.46      630.15     95.17 o
  13   3  -4     5525.89     5405.53    185.28 o
  14   3  -4     2006.89     2028.36    151.51 o
  15   3  -4       76.28      -58.66     88.23 o
  16   3  -4       77.09      155.78    100.82 o
  17   3  -4      127.61       65.34    102.98 o
  18   3  -4       18.25      -25.41    113.43 o
  19   3  -4      380.32      259.49    130.28 o
  20   3  -4      700.28      538.76    178.70 o
  21   3  -4      729.76      618.79    164.61 o
  22   3  -4       33.93      188.92    231.04 o
   1   4  -4     1445.19     1625.60     78.92 o
   2   4  -4     4444.21     4162.28    103.84 o
   3   4  -4     2949.57     3349.99    289.70 o
   4   4  -4     1892.27     1750.32     86.53 o
   5   4  -4    23052.38    22842.25    316.78 o
   6   4  -4      370.89      449.07    111.91 o
   7   4  -4     4683.64     4209.35    135.68 o
   8   4  -4     4506.06     4459.17    143.22 o
   9   4  -4      514.69      508.07     53.59 o
  10   4  -4      143.64      190.97     72.55 o
  11   4  -4      331.04      442.41     88.61 o
  12   4  -4     4246.28     4106.70    167.04 o
  13   4  -4     1081.14     1251.57    136.58 o
  14   4  -4     3336.95     3171.59    167.54 o
  15   4  -4      589.78      509.88    107.14 o
  16   4  -4      138.94      128.36    100.82 o
  17   4  -4       37.91        5.77    102.51 o
  18   4  -4      380.94      299.42    123.39 o
  19   4  -4      182.33       63.40    129.33 o
  20   4  -4      948.58     1218.43    166.73 o
  21   4  -4      216.67      107.93    149.52 o
   1   5  -4    38600.68    38338.41    736.44 o
   2   5  -4     4396.75     4805.84    107.20 o
   3   5  -4     3886.23     3966.43    102.46 o
   4   5  -4      114.53       98.28     62.57 o
   5   5  -4      153.61      115.91     56.56 o
   6   5  -4     6148.46     6091.82    328.81 o
   7   5  -4     1583.91     1357.55     96.56 o
   8   5  -4      413.11      409.07     72.81 o
   9   5  -4     1345.67     1385.99     83.49 o
  10   5  -4     1395.05     1464.22    117.21 o
  11   5  -4     8458.58     7735.92    198.19 o
  12   5  -4     2094.65     2457.08    146.54 o
  13   5  -4     3121.22     2869.62    163.65 o
  14   5  -4     1565.89     1598.08    136.56 o
  15   5  -4      740.51      783.67    217.20 o
  16   5  -4      162.33      166.22    105.93 o
  17   5  -4       57.54      -59.53    116.72 o
  18   5  -4        1.59      -49.36    114.87 o
  19   5  -4     1989.44     2275.83    186.54 o
  20   5  -4      183.71      168.14    140.60 o
  21   5  -4     1205.37     1365.29    182.94 o
   1   6  -4     1206.87     1324.07    121.54 o
   2   6  -4     6203.21     5967.41    164.26 o
   3   6  -4    16236.83    15763.55    178.26 o
   4   6  -4     1196.32     1173.12     82.97 o
   5   6  -4      157.33      220.27     54.60 o
   6   6  -4      727.70      823.60     95.36 o
   7   6  -4      222.00      130.82     60.13 o
   8   6  -4     4127.06     4350.57    144.93 o
   9   6  -4     6354.30     5937.90    192.59 o
  10   6  -4     1936.17     1888.86    113.79 o
  11   6  -4     6834.09     6789.16    246.68 o
  12   6  -4     5404.89     4966.66    284.89 o
  13   6  -4      190.08      213.91     88.91 o
  14   6  -4     1623.50     1594.43    131.15 o
  15   6  -4     1128.14      852.10    121.17 o
  16   6  -4        4.24       83.53    103.40 o
  17   6  -4      425.92      348.86    115.90 o
  18   6  -4      401.69      414.57    132.10 o
  19   6  -4      324.45      187.12    131.89 o
  20   6  -4     1238.36     1252.72    169.86 o
  21   6  -4       33.90       20.71    151.90 o
   1   7  -4     8193.21     8388.90    256.91 o
   2   7  -4    20324.58    20657.14    194.48 o
   3   7  -4     1208.81     1291.45     76.02 o
   4   7  -4    10430.44    10179.97    190.73 o
   5   7  -4     1580.80     1664.72    238.56 o
   6   7  -4      805.62      878.60    156.13 o
   7   7  -4      204.15      176.85     61.57 o
   8   7  -4     2314.03     2165.05    122.29 o
   9   7  -4     5109.95     5402.66    124.60 o
  10   7  -4     9414.23     9830.79    202.48 o
  11   7  -4     5640.65     5375.44    174.78 o
  12   7  -4     4797.15     4683.34    392.29 o
  13   7  -4     1067.62     1087.83    115.80 o
  14   7  -4     1353.45     1400.02    239.46 o
  15   7  -4      812.61      660.03    115.57 o
  16   7  -4        5.71      -10.67     97.82 o
  17   7  -4      289.65      218.94    113.92 o
  18   7  -4      419.62      311.11    167.26 o
  19   7  -4      230.91      259.58    133.67 o
  20   7  -4       32.41      216.93    147.60 o
  21   7  -4      121.22      227.69    166.06 o
   1   8  -4     6784.49     6029.92    203.97 o
   2   8  -4     5950.55     5821.74    209.98 o
   3   8  -4    19830.34    19163.49    189.63 o
   4   8  -4      373.27      436.03     51.61 o
   5   8  -4     1226.62     1224.97     85.66 o
   6   8  -4     1036.62     1128.26     88.75 o
   7   8  -4      314.67      376.21     66.86 o
   8   8  -4     5538.21     5235.19    187.42 o
   9   8  -4    10281.09     9554.86    153.34 o
  10   8  -4     1422.02     1389.21     86.69 o
  11   8  -4     9819.72     9565.45    213.99 o
  12   8  -4     1015.83     1163.02    111.62 o
  13   8  -4      335.58      271.20     92.94 o
  14   8  -4      171.03      105.13     90.88 o
  15   8  -4      491.04      525.69    117.02 o
  16   8  -4      643.38      559.13    117.62 o
  17   8  -4       16.15     -100.15    107.35 o
  18   8  -4      204.36      129.01    127.19 o
  19   8  -4      145.28       81.63    132.05 o
  20   8  -4       55.31       64.38    205.77 o
  21   8  -4      506.28      599.26    247.29 o
   1   9  -4     2308.73     1904.28    143.20 o
   2   9  -4    14245.55    14416.57    310.46 o
   3   9  -4    10255.05    10441.95    273.16 o
   4   9  -4      467.14      437.84     53.48 o
   5   9  -4     2072.79     2124.92     98.27 o
   6   9  -4      941.23      909.58     74.35 o
   7   9  -4      302.82      279.39     64.41 o
   8   9  -4     1145.67     1441.29    107.50 o
   9   9  -4     3029.94     2693.31    105.83 o
  10   9  -4    10392.88     9887.97    162.02 o
  11   9  -4       55.98       73.60     73.74 o
  12   9  -4     2078.94     2047.71    139.12 o
  13   9  -4      241.27      171.00     92.27 o
  14   9  -4      711.61      659.58    119.43 o
  15   9  -4      720.70      698.53    115.93 o
  16   9  -4      403.88      336.40    109.47 o
  17   9  -4     1340.98     1304.42    224.42 o
  18   9  -4      164.60       88.45    184.11 o
  19   9  -4      127.83      122.74    203.97 o
  20   9  -4      103.20      -80.02    210.58 o
   0  10  -4     1054.10     1120.91    132.97 o
   1  10  -4     7317.12     7681.50    237.06 o
   2  10  -4     5727.87     5010.09    205.77 o
   3  10  -4     1708.41     1794.78    163.05 o
   4  10  -4     6466.31     6331.96    232.85 o
   5  10  -4     3192.35     3197.55    268.34 o
   6  10  -4     6846.97     6507.42    385.07 o
   7  10  -4     6874.80     6715.51    272.56 o
   8  10  -4      564.38      503.95     74.79 o
   9  10  -4     1423.03     1398.26    126.21 o
  10  10  -4      109.47      154.04     57.76 o
  11  10  -4     1618.91     1749.96    176.63 o
  12  10  -4     1263.75     1623.30    190.13 o
  13  10  -4      487.34      871.82    167.26 o
  14  10  -4     1715.07     1942.18    225.63 o
  15  10  -4     1608.47     1575.77    210.58 o
  16  10  -4     3006.28     2688.25    262.93 o
  17  10  -4       86.79      205.17    179.30 o
  18  10  -4      853.86      915.74    230.44 o
  19  10  -4      187.51      -96.27    204.57 o
  20  10  -4       39.65      190.73    218.41 o
   1  11  -4     3163.08     3108.82    182.91 o
   2  11  -4     3983.74     3878.96    194.94 o
   3  11  -4     3549.66     3570.30    196.75 o
   4  11  -4      675.17      608.29    115.52 o
   5  11  -4     5704.38     5461.34    233.45 o
   6  11  -4     8516.48     7938.41    275.56 o
   7  11  -4      558.44      560.75    127.55 o
   8  11  -4      537.73      340.54    127.55 o
   9  11  -4       80.81       38.58     74.57 o
  10  11  -4     1638.94     1656.51    132.37 o
  11  11  -4      669.81      803.10     98.79 o
  12  11  -4      781.81      975.91    170.27 o
  13  11  -4     1075.21     1170.24    182.91 o
  14  11  -4     1278.12     1285.16    195.54 o
  15  11  -4     3392.78     3191.25    268.95 o
  16  11  -4      769.31      708.77    199.15 o
  17  11  -4     1037.64      870.61    221.41 o
  18  11  -4     1715.03     1530.64    257.51 o
  19  11  -4      168.16      362.81    209.98 o
  20  11  -4      225.15      185.31    216.60 o
   0  12  -4     3065.77     2965.02    180.50 o
   1  12  -4     4098.20     4319.38    203.97 o
   2  12  -4       22.40       40.31     92.66 o
   3  12  -4      369.76      400.11    104.69 o
   4  12  -4     1120.75      995.16    134.77 o
   5  12  -4     3538.11     3693.04    212.39 o
   6  12  -4       99.58      176.29    112.51 o
   7  12  -4    11599.14    10515.36    325.50 o
   8  12  -4      250.56      241.27    118.53 o
   9  12  -4      474.99      471.97     89.09 o
  10  12  -4      505.12      544.69    116.72 o
  11  12  -4      581.38      585.99     97.14 o
  12  12  -4      592.24      684.10    160.04 o
  13  12  -4     2039.95     1971.67    220.81 o
  14  12  -4      246.85      259.92    155.83 o
  15  12  -4     1772.48     1510.79    218.41 o
  16  12  -4      219.40      379.65    187.72 o
  17  12  -4      635.37      501.19    206.37 o
  18  12  -4       20.66       34.90    194.34 o
  19  12  -4     1230.81     1377.22    259.32 o
   1  13  -4      717.99      717.70    147.11 o
   2  13  -4     1977.65     2118.47    174.48 o
   3  13  -4      350.34      512.02    114.32 o
   4  13  -4     1294.83     1312.84    149.82 o
   5  13  -4     1103.08     1126.92    146.81 o
   6  13  -4    14594.09    13433.45    351.98 o
   7  13  -4     1323.81     1358.57    158.84 o
   8  13  -4     5412.52     5170.74    260.52 o
   9  13  -4     1246.03     1394.75    159.44 o
  10  13  -4      249.93       94.07     82.39 o
  11  13  -4      235.13      223.22     87.55 o
  12  13  -4     2213.08     1834.49    216.60 o
  13  13  -4      537.13      692.52    167.26 o
  14  13  -4     1617.88     1274.94    199.75 o
  15  13  -4       62.13        8.42    157.64 o
  16  13  -4      400.79      315.27    192.53 o
  17  13  -4      715.58      870.01    230.44 o
  18  13  -4     1849.72     1902.47    272.56 o
  19  13  -4       13.43     -152.22    209.98 o
   0  14  -4     1040.72     1135.35    133.57 o
   1  14  -4     2045.48     1544.15    536.09 o
   2  14  -4     3438.32     3395.21    197.35 o
   3  14  -4       36.22      -43.92     92.66 o
   4  14  -4     1617.65     1711.14    176.29 o
   5  14  -4     6398.20     6178.53    258.12 o
   6  14  -4     4982.01     4874.72    242.47 o
   7  14  -4     4166.38     3465.61    220.81 o
   8  14  -4     1111.34      817.67    153.43 o
   9  14  -4      173.29      189.77     84.34 o
  10  14  -4      778.79      892.11    107.49 o
  11  14  -4      718.50      970.30    111.95 o
  12  14  -4      138.69      287.00    146.81 o
  13  14  -4      568.61      228.63    157.04 o
  14  14  -4      577.58      517.43    175.09 o
  15  14  -4      836.52      758.70    201.56 o
  16  14  -4      937.76      789.39    223.82 o
  17  14  -4      350.87      102.28    195.54 o
  18  14  -4      713.40      689.51    232.85 o
  19  14  -4      356.82      118.53    214.19 o
   1  15  -4     2429.29      745.80    610.69 o
   2  15  -4     2072.40      690.11    121.54 o
   3  15  -4     7595.70     6839.76    258.72 o
   4  15  -4     1176.93     1302.01    152.22 o
   5  15  -4     1382.16     1472.88    161.25 o
   6  15  -4     6187.85     5581.07    252.70 o
   7  15  -4      177.86      410.94    128.16 o
   8  15  -4     1138.49     1268.92    173.28 o
   9  15  -4     2841.26     2483.37    248.19 o
  10  15  -4     3062.23     2997.57    161.76 o
  11  15  -4       53.79      -64.07    191.63 o
  12  15  -4      338.70      291.81    151.02 o
  13  15  -4      622.36      471.71    166.66 o
  14  15  -4      305.13      199.15    164.86 o
  15  15  -4      619.12      755.70    205.77 o
  16  15  -4       51.96     -114.32    188.32 o
  17  15  -4     2328.34     2210.53    291.81 o
  18  15  -4      290.42      118.53    213.59 o
   0  16  -4      321.61      492.77    119.13 o
   1  16  -4     2018.33     1901.70    263.53 o
   2  16  -4     7662.68     6003.70   1304.72 o
   3  16  -4     3191.19       23.47     89.05 o
   4  16  -4     3760.85      723.21    130.56 o
   5  16  -4      312.97      291.81    114.32 o
   6  16  -4      830.86      653.41    141.39 o
   7  16  -4      976.76      815.86    154.03 o
   8  16  -4     2406.67     2309.80    215.40 o
   9  16  -4     2191.84     2358.61    154.01 o
  10  16  -4      845.87      984.59    117.82 o
  11  16  -4     1991.69     2173.50    163.13 o
  12  16  -4      142.03      202.16    154.63 o
  13  16  -4      177.44      324.90    164.86 o
  14  16  -4       88.65       62.57    158.24 o
  15  16  -4      165.15      -23.47    181.10 o
  16  16  -4      414.35      202.16    203.97 o
  17  16  -4      250.96       34.30    221.41 o
  18  16  -4      947.76     1057.73    250.90 o
   1  17  -4      714.34      609.29     91.02 o
   2  17  -4     4739.84     4835.61    167.36 o
   3  17  -4     2826.05     2950.58    210.58 o
   4  17  -4     4094.42     3521.56    212.99 o
   5  17  -4      119.87       48.13     95.06 o
   6  17  -4       23.37       71.60    107.70 o
   7  17  -4      527.36      701.55    149.82 o
   8  17  -4      928.82      887.20    115.93 o
   9  17  -4     2297.00     2267.32    158.90 o
  10  17  -4     2516.12     2591.62    189.22 o
  11  17  -4       30.05      111.53    103.37 o
  12  17  -4      655.68      635.80    120.55 o
  13  17  -4       14.82      -41.52    161.85 o
  14  17  -4      645.61      507.21    187.12 o
  15  17  -4      195.03      114.92    185.31 o
  16  17  -4      107.13       28.88    203.97 o
  17  17  -4      563.03      422.97    238.26 o
   0  18  -4     4702.88     4895.77    244.88 o
   1  18  -4     1280.35     1484.00    121.36 o
   2  18  -4      776.82      814.35     97.63 o
   3  18  -4     4983.54     5141.66    174.42 o
   4  18  -4      361.85      349.57    129.36 o
   5  18  -4      348.90      492.16    140.79 o
   6  18  -4      406.25      267.14    119.13 o
   7  18  -4      958.36      -34.90    109.50 o
   8  18  -4     1247.33     1228.99    127.84 o
   9  18  -4     2211.01     2194.87    219.01 o
  10  18  -4       13.30     -100.14    100.14 o
  11  18  -4     2109.22     2088.02    168.40 o
  12  18  -4      175.87      259.80    123.34 o
  13  18  -4      128.42      -24.67    168.47 o
  14  18  -4      180.93       36.10    174.48 o
  15  18  -4      184.97        9.63    190.13 o
  16  18  -4      147.52       -6.62    215.40 o
   1  19  -4     5388.23     5608.78    186.94 o
   2  19  -4     1574.54     1623.59    188.32 o
   3  19  -4      257.16      418.96     93.88 o
   4  19  -4      610.50      658.23    149.82 o
   5  19  -4      682.83      964.47    155.83 o
   6  19  -4       73.47      147.41    131.77 o
   7  19  -4      148.22      311.06    150.42 o
   8  19  -4     2143.02     1477.65    744.56 o
   9  19  -4      619.34      321.97    192.23 o
  10  19  -4     1195.14     1296.03    231.04 o
  11  19  -4      382.79      509.71    125.87 o
  12  19  -4     1512.27     1467.70    153.61 o
  13  19  -4      943.08      832.71    223.82 o
  14  19  -4      724.09      702.75    225.02 o
  15  19  -4      112.45      167.87    213.59 o
  16  19  -4       23.31      -86.64    205.17 o
   0  20  -4     3854.96     4036.59    245.48 o
   1  20  -4      550.08      503.79    107.10 o
   2  20  -4     2722.41     2711.95    292.41 o
   3  20  -4      591.75      826.35    107.81 o
   4  20  -4       74.70       10.22     84.22 o
   5  20  -4      876.30     1014.41    169.07 o
   6  20  -4      572.73      513.22    166.06 o
   7  20  -4      109.32      198.61    104.57 o
   8  20  -4      389.33      303.08    109.18 o
   9  20  -4      737.12      665.15    120.99 o
  10  20  -4       13.42       74.34    109.12 o
  11  20  -4      411.97      458.26    125.85 o
  12  20  -4     1981.14     2018.88    170.10 o
  13  20  -4       28.93     -193.74    193.74 o
  14  20  -4      838.85      785.78    246.68 o
  15  20  -4      288.22      358.59    223.82 o
   1  21  -4     1437.53     1707.49    140.12 o
   2  21  -4       17.08      -30.92     93.79 o
   3  21  -4       17.08       57.60     97.81 o
   4  21  -4       89.97      159.66    102.28 o
   5  21  -4      768.12      587.23    163.65 o
   6  21  -4     1654.83     1969.26    235.25 o
   7  21  -4     1495.82     1703.20    202.76 o
   8  21  -4       52.12       42.08    107.51 o
   9  21  -4      529.35      412.05    123.35 o
  10  21  -4      328.98      116.25    120.75 o
  11  21  -4      184.26      279.27    123.11 o
  12  21  -4       94.30       29.04    128.27 o
  13  21  -4     2156.52     1447.61    253.30 o
  14  21  -4      536.44      726.82    243.07 o
   2  22  -4     1256.28     1488.53    194.34 o
   3  22  -4       96.04       89.05    138.38 o
   4  22  -4     1571.75     1794.78    224.42 o
   5  22  -4      592.75      757.50    180.50 o
   6  22  -4      699.39      644.41    127.98 o
   7  22  -4     1312.90     1372.11    148.46 o
   8  22  -4      786.81      757.58    141.24 o
   9  22  -4      372.05      354.87    144.10 o
  10  22  -4       75.29       -0.11    123.87 o
  11  22  -4      899.29      988.69    150.94 o
  12  22  -4      924.37      765.62    151.08 o
  13  22  -4      714.83      346.56    215.40 o
   6  23  -4      320.79      135.98    166.06 o
   7  23  -4      232.92      167.87    169.07 o
   8  23  -4      834.73      827.90    196.75 o
   9  23  -4      137.51      211.79    185.92 o
  10  23  -4      834.55      707.56    210.58 o
  11  23  -4      245.66      179.90    200.36 o
  12  23  -4      961.28      678.08    215.40 o
   5  24  -4      199.50      178.09    173.28 o
   6  24  -4      319.55      297.22    171.48 o
   7  24  -4      944.66     1060.14    220.81 o
   8  24  -4       90.06      -76.41    171.48 o
   9  24  -4      430.76      382.06    195.54 o
  10  24  -4      189.78      197.35    205.77 o
  11  24  -4      278.41      536.09    229.84 o
   5  25  -4      857.90      515.63    202.76 o
   6  25  -4      101.37     -106.50    173.28 o
   7  25  -4      106.53       60.77    178.70 o
   8  25  -4      225.30      335.73    200.36 o
   9  25  -4      328.21      453.66    206.97 o
   4  26  -4     1169.94     1345.33    242.47 o
   5  26  -4      452.38      501.19    192.53 o
   6  26  -4       31.29       78.22    196.75 o
   7  26  -4        7.70      -73.40    190.13 o
   8  26  -4      840.86      783.37    226.83 o
   3  27  -4     1016.95      729.82    222.62 o
   4  27  -4       71.69      127.55    192.53 o
   5  27  -4      223.95      240.07    209.98 o
   2   0  -3    42614.43    45887.43    430.19 o
   4   0  -3    39067.39    39858.71    418.16 o
   6   0  -3    28841.83    27323.56    370.03 o
   8   0  -3     3007.97     2844.09    169.67 o
  10   0  -3    17470.34    14943.63    339.94 o
  12   0  -3     8381.92     8056.34    288.20 o
  14   0  -3     6642.36     6374.67    284.59 o
  16   0  -3      449.51      587.23    159.44 o
  18   0  -3      225.35      235.85    158.24 o
  20   0  -3      839.39     1373.01    238.26 o
  22   0  -3      707.68      756.30    232.85 o
   1   1  -3     2055.74     2098.29     78.52 o
   2   1  -3     5484.25     5436.11    212.99 o
   3   1  -3    48843.11    48599.50   1253.88 o
   4   1  -3     4561.07     4753.54    160.65 o
   5   1  -3     7917.42     7775.58    354.38 o
   6   1  -3     5816.77     5820.25    131.43 o
   7   1  -3     1817.99     1461.80     97.18 o
   8   1  -3     3246.70     3316.13    162.45 o
   9   1  -3     8308.41     7652.47    172.04 o
  10   1  -3       75.57      136.06     67.78 o
  11   1  -3    13717.43    12825.95    353.48 o
  12   1  -3     1622.53     1662.45    132.95 o
  13   1  -3      775.88      815.54    101.89 o
  14   1  -3     2885.25     2948.17    154.82 o
  15   1  -3     2531.30     2647.52    193.74 o
  16   1  -3     1104.24     1092.50    132.50 o
  17   1  -3     1143.61     1261.26    135.92 o
  18   1  -3      239.33      248.48    115.34 o
  19   1  -3      357.58      378.64    131.87 o
  20   1  -3       50.13       28.30    127.27 o
  21   1  -3      183.41      108.06    139.08 o
  22   1  -3       16.69      -48.55    152.52 o
   1   2  -3    18813.68    19023.35    212.39 o
   2   2  -3    26530.66    28328.96    311.36 o
   3   2  -3    10067.84    10745.30    197.65 o
   4   2  -3     2402.55     2419.93     87.27 o
   5   2  -3     8099.25     7976.94    137.08 o
   6   2  -3    17596.74    17890.77    553.84 o
   7   2  -3     6213.94     6575.87     97.39 o
   8   2  -3      206.05      319.13     61.41 o
   9   2  -3      271.09      164.70     63.99 o
  10   2  -3     5226.64     4947.27    156.60 o
  11   2  -3     1435.36     1248.47    169.97 o
  12   2  -3     1354.59     1234.66    159.44 o
  13   2  -3     7759.93     7181.14    242.47 o
  14   2  -3     3150.04     2997.13    158.66 o
  15   2  -3     3109.16     2957.46    162.94 o
  16   2  -3      155.77      164.71    134.17 o
  17   2  -3     1214.74     1235.03    139.22 o
  18   2  -3      748.15      427.72    124.47 o
  19   2  -3      713.98      698.78    133.80 o
  20   2  -3      392.30      293.61    136.99 o
  21   2  -3      174.43      241.17    143.45 o
  22   2  -3      787.14      667.99    169.72 o
   1   3  -3    13882.31    13714.97    144.83 o
   2   3  -3     8298.67     8713.36    121.84 o
   3   3  -3    11067.99    11613.72    156.43 o
   4   3  -3     1034.15      912.51     75.04 o
   5   3  -3    10689.71    10596.07    205.77 o
   6   3  -3     1118.68     1243.60     88.22 o
   7   3  -3     6493.07     6276.88    259.32 o
   8   3  -3      616.89      633.52     55.46 o
   9   3  -3     4492.80     4787.27     98.37 o
  10   3  -3      868.91      881.35     67.37 o
  11   3  -3     1195.41     1295.68    103.55 o
  12   3  -3     3140.13     3158.00    151.51 o
  13   3  -3     2146.23     2140.27    276.77 o
  14   3  -3     2535.06     2355.04    165.16 o
  15   3  -3     2924.54     3109.84    166.07 o
  16   3  -3     1634.10     1744.98    165.16 o
  17   3  -3      653.32      758.00    125.57 o
  18   3  -3      274.91       71.40    106.52 o
  19   3  -3     1677.23     1564.89    165.68 o
  20   3  -3      914.29      757.83    151.06 o
  21   3  -3       26.39       13.55    135.32 o
  22   3  -3      315.69      446.73    185.92 o
   1   4  -3    29766.73    30146.94   1141.66 o
   2   4  -3     9370.90     9280.71    480.43 o
   3   4  -3     1636.93     1449.56     70.26 o
   4   4  -3    14549.11    15145.84    312.27 o
   5   4  -3     6365.50     6213.39    125.22 o
   6   4  -3    13869.04    12594.85    338.14 o
   7   4  -3     2280.88     2152.57    105.50 o
   8   4  -3     7977.19     7742.62    118.96 o
   9   4  -3      401.38      584.83     53.25 o
  10   4  -3     2347.52     2398.24     90.39 o
  11   4  -3     3059.34     3001.25    144.00 o
  12   4  -3     2078.85     2060.06    136.73 o
  13   4  -3     3025.22     3140.92    156.51 o
  14   4  -3     5348.37     4924.46    184.48 o
  15   4  -3      415.41      429.96    104.41 o
  16   4  -3      481.64      380.73    104.22 o
  17   4  -3       48.06       57.99    105.29 o
  18   4  -3     1130.20     1300.48    148.88 o
  19   4  -3      459.79      416.38    131.67 o
  20   4  -3      732.82      766.11    147.77 o
  21   4  -3      842.51      839.33    161.24 o
  22   4  -3      122.26      149.41    183.81 o
   1   5  -3     1095.41     1156.74     79.42 o
   2   5  -3     5268.74     5223.77    133.57 o
   3   5  -3     6257.08     6735.79    188.92 o
   4   5  -3     5387.45     5118.13    109.14 o
   5   5  -3    21620.32    19895.14    385.37 o
   6   5  -3     3455.10     3459.56    110.45 o
   7   5  -3    29439.94    29480.81    715.38 o
   8   5  -3     1182.52     1263.97     73.97 o
   9   5  -3     2195.42     2257.59     88.96 o
  10   5  -3      237.32      242.66     61.79 o
  11   5  -3      220.53      205.16     52.21 o
  12   5  -3     2243.82     2322.11    143.47 o
  13   5  -3     3668.93     3310.97    157.59 o
  14   5  -3      303.18      357.29     95.09 o
  15   5  -3      789.73      874.52    228.63 o
  16   5  -3     1207.95     1294.18    129.86 o
  17   5  -3      493.58      418.94    114.39 o
  18   5  -3      330.77      201.84    116.93 o
  19   5  -3      957.85     1011.37    148.20 o
  20   5  -3      162.24       66.63    130.54 o
  21   5  -3      188.74       38.52    141.85 o
  22   5  -3      345.05        0.26    342.35 o
   1   6  -3     3484.25     3490.28    141.39 o
   2   6  -3      908.32      924.59     56.22 o
   3   6  -3    13351.96    13885.24    449.15 o
   4   6  -3     6096.91     6139.36    150.42 o
   5   6  -3    14025.84    14685.64    180.27 o
   6   6  -3    22034.16    21741.63    230.50 o
   7   6  -3     1191.92     1381.77    169.97 o
   8   6  -3     6391.07     6525.68    165.64 o
   9   6  -3     5422.91     4913.47    153.08 o
  10   6  -3     1798.67     1621.90     89.56 o
  11   6  -3       15.96      -29.60     51.43 o
  12   6  -3      351.19      261.45     82.99 o
  13   6  -3     1690.40     1738.27    139.59 o
  14   6  -3     1159.83     1261.39    118.61 o
  15   6  -3     1812.03     1716.88    142.10 o
  16   6  -3       79.59       11.48     95.82 o
  17   6  -3     1932.64     1907.84    163.79 o
  18   6  -3     1518.71     1536.07    152.95 o
  19   6  -3      304.16      192.11    139.29 o
  20   6  -3      252.11       -9.79    135.63 o
  21   6  -3      326.84      449.07    161.79 o
  22   6  -3       85.47       -6.02    226.23 o
   1   7  -3     8090.80     7962.48    200.36 o
   2   7  -3    19969.37    20045.78    316.48 o
   3   7  -3     1113.40     1293.36    114.62 o
   4   7  -3    26120.84    26115.54    481.03 o
   5   7  -3     1678.31     1626.97     86.52 o
   6   7  -3     3299.87     3263.73    141.39 o
   7   7  -3    11828.73    11470.23    187.12 o
   8   7  -3     5720.19     5553.02    154.77 o
   9   7  -3     1427.48     1495.66     84.78 o
  10   7  -3     3247.48     3066.73    105.79 o
  11   7  -3      400.14      465.80     62.04 o
  12   7  -3     1497.11     1499.62    122.30 o
  13   7  -3     2770.12     2633.50    146.85 o
  14   7  -3      927.93      924.84    141.99 o
  15   7  -3      417.26      356.87    119.13 o
  16   7  -3     4572.58     4291.32    342.95 o
  17   7  -3      200.33      258.03    112.12 o
  18   7  -3     1974.52     2148.30    172.51 o
  19   7  -3      872.68      737.17    143.22 o
  20   7  -3      526.43      915.60    239.46 o
  21   7  -3       31.13     -137.78    205.17 o
   1   8  -3     9880.23     9926.92    227.43 o
   2   8  -3     7839.08     8327.69    216.60 o
   3   8  -3    15156.32    14724.63    285.79 o
   4   8  -3     7620.70     8211.00    123.96 o
   5   8  -3    16485.08    15922.18    183.27 o
   6   8  -3      730.59      902.13    100.48 o
   7   8  -3     1450.98     1513.08    100.28 o
   8   8  -3      450.15      537.64     57.97 o
   9   8  -3     3557.92     3359.34    106.95 o
  10   8  -3      695.88      746.12     68.50 o
  11   8  -3      667.32      777.13     84.57 o
  12   8  -3     1237.15     1284.11    111.27 o
  13   8  -3     1146.55     1059.71    168.17 o
  14   8  -3       89.94       72.13     89.69 o
  15   8  -3     1804.16     1876.86    145.43 o
  16   8  -3      154.32       80.56     98.85 o
  17   8  -3     4855.69     4884.94    296.02 o
  18   8  -3     1067.39     1147.15    149.95 o
  19   8  -3      310.79      402.53    137.95 o
  20   8  -3       31.42     -192.53    192.53 o
  21   8  -3      153.08      -65.58    215.40 o
   1   9  -3     8917.58    10319.81    237.06 o
   2   9  -3     3475.37     3819.99    167.26 o
   3   9  -3     2131.08     2264.08    146.81 o
   4   9  -3    15694.89    16044.69    312.87 o
   5   9  -3     3563.44     3591.17    127.25 o
   6   9  -3     2601.83     2598.76    101.45 o
   7   9  -3     5791.35     5768.92    139.27 o
   8   9  -3     5102.00     4856.13    114.37 o
   9   9  -3     4286.02     4303.17    115.29 o
  10   9  -3      158.35      118.61     55.21 o
  11   9  -3     5290.06     5263.27    131.98 o
  12   9  -3      370.57      422.34     64.76 o
  13   9  -3      719.62      647.19    101.51 o
  14   9  -3      563.48      636.71    118.53 o
  15   9  -3      140.00       37.29    104.39 o
  16   9  -3     4797.55     4552.36    201.55 o
  17   9  -3      116.39      103.49    107.64 o
  18   9  -3      826.45      885.05    206.37 o
  19   9  -3       10.70       98.07    197.35 o
  20   9  -3       80.86      163.65    208.78 o
  21   9  -3      206.57      -25.87    219.01 o
   1  10  -3     3369.54     3392.81    163.65 o
   2  10  -3     1981.67     2041.46    148.61 o
   3  10  -3     7438.38     7835.53    229.84 o
   4  10  -3     2699.67     2481.28    159.44 o
   5  10  -3     3766.67     3703.27    186.52 o
   6  10  -3     1606.14     1406.05     91.05 o
   7  10  -3     1143.46     1028.39     87.23 o
   8  10  -3     4283.01     4139.72    187.39 o
   9  10  -3     4447.43     4543.25    118.16 o
  10  10  -3    13903.17    13609.46    247.40 o
  11  10  -3     1696.53     1855.57     99.10 o
  12  10  -3     2843.65     2785.60    113.80 o
  13  10  -3      118.12      -44.80     82.27 o
  14  10  -3      748.13      721.47    111.84 o
  15  10  -3      335.66      323.10    151.02 o
  16  10  -3       89.10     -137.18    137.18 o
  17  10  -3     2305.21     2214.14    262.93 o
  18  10  -3      311.94      206.97    196.14 o
  19  10  -3      186.11      230.44    205.77 o
  20  10  -3      391.39      261.73    206.37 o
  21  10  -3      571.35      486.75    250.90 o
   1  11  -3      522.96      490.96     85.44 o
   2  11  -3     2990.14     2912.07    163.65 o
   3  11  -3      682.28      653.41    103.49 o
   4  11  -3     3291.72     3534.20    186.52 o
   5  11  -3     1455.00     1370.00    152.22 o
   6  11  -3     1597.26     1492.74    169.07 o
   7  11  -3     1956.37     2110.05    185.92 o
   8  11  -3     6843.49     6749.77    179.23 o
   9  11  -3     4380.44     4392.73    158.22 o
  10  11  -3       43.30       56.23     72.55 o
  11  11  -3     5556.03     5603.23    173.98 o
  12  11  -3     1879.64     2076.84    136.74 o
  13  11  -3      465.55      418.76    146.21 o
  14  11  -3      823.22      974.70    173.28 o
  15  11  -3       17.72      222.62    144.40 o
  16  11  -3     1003.26     1006.59    203.97 o
  17  11  -3      660.30      690.11    193.14 o
  18  11  -3       43.06      -66.79    185.92 o
  19  11  -3      610.38      465.09    207.58 o
  20  11  -3      726.33      727.42    241.27 o
   2  12  -3      257.50      -23.47     59.57 o
   3  12  -3      960.54      808.04    107.10 o
   4  12  -3     1016.08     1002.98    126.95 o
   5  12  -3     1053.11     1264.71    157.04 o
   6  12  -3      178.05        3.01     93.86 o
   7  12  -3     3039.71     3212.31    207.58 o
   8  12  -3     1239.82     1271.17    113.68 o
   9  12  -3     3471.13     3716.00    281.88 o
  10  12  -3     1070.04     1010.28    104.71 o
  11  12  -3     3268.35     3665.24    158.24 o
  12  12  -3      169.41      395.58     85.43 o
  13  12  -3     2878.67     3067.30    241.87 o
  14  12  -3        0.27        1.20    130.56 o
  15  12  -3     1769.18     1845.32    217.20 o
  16  12  -3      190.41       80.62    160.04 o
  17  12  -3      861.38      752.69    209.38 o
  18  12  -3       83.14      184.71    197.95 o
  19  12  -3      860.28      858.58    225.02 o
  20  12  -3      162.43      198.55    220.21 o
   0  13  -3    25834.65    26618.40    413.35 o
   1  13  -3     1156.36     1449.14    103.15 o
   2  13  -3     1901.68     1665.42    149.21 o
   3  13  -3      447.06      103.49     68.59 o
   4  13  -3      704.20      -55.96     70.40 o
   5  13  -3      737.44      632.35    115.52 o
   6  13  -3     1588.13     1327.88    165.46 o
   7  13  -3       18.14        0.60    107.70 o
   8  13  -3     6534.90     5789.79    177.54 o
   9  13  -3     1003.98      985.74    101.26 o
  10  13  -3      199.34      217.28    119.73 o
  11  13  -3      735.63      608.83    105.29 o
  12  13  -3     4810.20     4401.47    171.57 o
  13  13  -3      159.40       17.45    131.16 o
  14  13  -3     2178.59     2133.52    229.84 o
  15  13  -3        5.73       -9.63    151.02 o
  16  13  -3      687.82      645.59    203.97 o
  17  13  -3       90.02      229.84    188.92 o
  18  13  -3       87.51      150.42    196.75 o
  19  13  -3      163.20      287.60    208.78 o
  20  13  -3     1028.98     1113.69    266.54 o
   1  14  -3    10426.61    10053.89    202.16 o
   2  14  -3     1158.54     1172.65    128.76 o
   3  14  -3     1666.41     1880.21    165.46 o
   4  14  -3     1443.54     1193.71    142.60 o
   5  14  -3     1418.88      -30.69     74.01 o
   6  14  -3     1481.61     1023.44    131.16 o
   7  14  -3     2792.58     2687.65    207.58 o
   8  14  -3     1129.46     1350.18    113.97 o
   9  14  -3     1320.96     1253.41    147.41 o
  10  14  -3     5509.06     5332.40    182.85 o
  11  14  -3     1382.94     1304.54    120.14 o
  12  14  -3     1536.04     1561.43    206.37 o
  13  14  -3     2758.65     2630.49    241.27 o
  14  14  -3      299.82      302.04    151.02 o
  15  14  -3       46.98      -12.64    155.23 o
  16  14  -3      468.76      510.82    193.74 o
  17  14  -3      244.06      159.44    200.36 o
  18  14  -3      394.13      365.21    218.41 o
  19  14  -3      468.35      176.29    214.80 o
   0  15  -3    11329.17    12248.16    299.63 o
   1  15  -3     4023.89     3970.04    185.01 o
   2  15  -3      193.74      239.46    101.68 o
   3  15  -3     1674.34     1990.32    175.69 o
   4  15  -3     2717.08     2545.06    188.92 o
   5  15  -3     3739.90     3945.14    212.99 o
   6  15  -3      974.29      433.80    102.89 o
   7  15  -3     2788.30      191.33    105.89 o
   8  15  -3     2334.59     2432.79    141.42 o
   9  15  -3     1791.41     1681.56    256.01 o
  10  15  -3      102.23       34.00     81.57 o
  11  15  -3     3940.65     3853.98    175.05 o
  12  15  -3     1802.61     1901.00    260.82 o
  13  15  -3       78.97       40.91    143.20 o
  14  15  -3      371.41      211.79    159.44 o
  15  15  -3      110.28       58.36    168.47 o
  16  15  -3      462.02      350.77    194.34 o
  17  15  -3      117.72      202.76    205.77 o
  18  15  -3      132.36      -26.47    210.58 o
  19  15  -3       85.51      175.09    214.80 o
   1  16  -3     1323.68     1261.45    101.80 o
   2  16  -3     5986.41     5983.48    189.83 o
   3  16  -3     2424.07     2812.20    190.73 o
   4  16  -3     3195.80     3522.17    208.78 o
   5  16  -3     4400.68     5032.96    233.45 o
   6  16  -3     1739.05     1456.04    181.70 o
   7  16  -3     1124.44      979.44    104.82 o
   8  16  -3     1081.79      759.01    723.21 o
   9  16  -3     1993.38     1960.80    144.07 o
  10  16  -3     3079.13     3036.05    166.09 o
  11  16  -3      363.08      314.04    102.51 o
  12  16  -3      123.54      140.69     97.57 o
  13  16  -3      801.52      716.21    170.57 o
  14  16  -3       93.81       59.57    151.02 o
  15  16  -3      838.03      854.37    201.56 o
  16  16  -3      347.42      397.10    203.97 o
  17  16  -3     1026.12     1105.87    247.29 o
  18  16  -3      241.46      142.60    217.20 o
   0  17  -3     2616.16     2410.88    184.11 o
   1  17  -3     3068.87     2840.40    135.67 o
   2  17  -3     3705.21     4074.60    148.64 o
   3  17  -3     5395.07     5522.11    242.47 o
   4  17  -3     7773.64     7340.35    269.55 o
   5  17  -3      116.25      -97.47    104.69 o
   6  17  -3      190.71      319.49    123.34 o
   7  17  -3      261.32      303.21     90.59 o
   8  17  -3     3333.46     3179.63    162.64 o
   9  17  -3      272.56      227.28    318.58 o
  10  17  -3     1191.52      877.05    343.85 o
  11  17  -3      537.96      521.57    120.63 o
  12  17  -3      858.68     1052.32    129.66 o
  13  17  -3       16.41      -44.84    105.65 o
  14  17  -3       82.30       46.93    160.65 o
  15  17  -3      816.01      792.40    205.17 o
  16  17  -3     1149.91     1073.98    234.05 o
  17  17  -3      117.30       36.70    209.98 o
  18  17  -3      598.16      540.30    240.07 o
   1  18  -3     3950.83     4150.25    201.56 o
   2  18  -3     2061.49     2195.94    131.76 o
   3  18  -3     6212.82     6548.58    178.53 o
   4  18  -3       77.43      206.37    112.51 o
   5  18  -3     3502.81     2996.31    220.21 o
   6  18  -3     3167.25     3305.57    222.62 o
   7  18  -3      945.21      880.18    113.37 o
   8  18  -3      472.00      497.53    181.70 o
   9  18  -3     1794.38     1942.85    150.72 o
  10  18  -3      876.82      959.13    229.24 o
  11  18  -3       41.32       32.52     97.16 o
  12  18  -3       23.95       27.61    136.28 o
  13  18  -3      463.01      413.22    120.88 o
  14  18  -3      520.25      342.95    179.90 o
  15  18  -3     1407.53     1413.32    235.25 o
  16  18  -3      579.83      669.06    219.01 o
  17  18  -3      760.66      569.18    237.66 o
   0  19  -3      406.02      600.46    127.55 o
   1  19  -3       64.52      140.98     89.35 o
   2  19  -3     2842.63     2599.00    187.42 o
   3  19  -3     1548.10     1557.21    129.74 o
   4  19  -3     5039.19     4919.84    245.48 o
   5  19  -3     4509.91     4716.48    248.49 o
   6  19  -3      140.71       56.96     89.27 o
   7  19  -3     2464.44     2313.16    154.61 o
   8  19  -3       88.37       70.65     94.44 o
   9  19  -3      454.94      394.95    111.65 o
  10  19  -3      599.92      572.05    115.46 o
  11  19  -3      439.22      541.89    118.26 o
  12  19  -3       71.01      -42.57    107.71 o
  13  19  -3      139.21      126.26    119.27 o
  14  19  -3      517.16      317.08    198.55 o
  15  19  -3      879.23      665.45    215.40 o
  16  19  -3     1216.22      974.70    241.27 o
   1  20  -3      326.06      535.41     94.44 o
   2  20  -3      515.38      661.18    100.47 o
   3  20  -3      699.86      652.97     98.23 o
   4  20  -3      813.10      847.93    100.27 o
   5  20  -3      724.15      921.15    160.65 o
   6  20  -3     5451.09     5534.51    375.44 o
   7  20  -3      875.41      841.60    118.80 o
   8  20  -3     2795.02     2873.69    171.87 o
   9  20  -3       61.37      -97.98     97.98 o
  10  20  -3      433.10      530.38    118.19 o
  11  20  -3      135.00      148.23    110.75 o
  12  20  -3      326.33      377.55    128.91 o
  13  20  -3      263.14      343.65    146.81 o
  14  20  -3     1894.05       -6.02    186.52 o
  15  20  -3      679.81      468.70    220.21 o
  16  20  -3       80.87       33.69    219.61 o
   3  21  -3     1185.68     1044.50    163.05 o
   4  21  -3      336.70      321.29    142.60 o
   5  21  -3     1953.03     2045.07    220.21 o
   6  21  -3      897.77      629.24    113.73 o
   7  21  -3     2584.43     2653.91    174.08 o
   8  21  -3      181.40      113.72    119.43 o
   9  21  -3      840.57     1000.93    131.16 o
  10  21  -3       38.25      120.01    110.45 o
  11  21  -3      522.90      468.21    132.58 o
  12  21  -3      136.83      106.11    126.10 o
  13  21  -3      802.52      797.61    145.51 o
  14  21  -3       27.53      220.81    214.80 o
  15  21  -3      502.83      271.95    245.48 o
   5  22  -3      449.40      407.33    169.07 o
   6  22  -3     3468.43     3339.86    264.13 o
   7  22  -3      704.79      917.54    181.10 o
   8  22  -3      480.48      451.25    178.09 o
   9  22  -3       75.88      105.29    160.65 o
  10  22  -3       20.33     -154.03    154.03 o
  11  22  -3       88.10       93.26    163.65 o
  12  22  -3      173.21      171.48    179.90 o
  13  22  -3      437.87      424.18    194.94 o
   4  23  -3      527.88      570.98    172.08 o
   5  23  -3     1710.81     1844.71    220.81 o
   6  23  -3      777.89      549.92    181.10 o
   7  23  -3      315.71      163.05    153.43 o
   8  23  -3      355.14      188.32    160.04 o
   9  23  -3      230.46      334.53    178.70 o
  10  23  -3      156.42      -62.57    172.68 o
  11  23  -3      906.12     1285.77    211.79 o
  12  23  -3      819.26     1007.79    212.39 o
  13  23  -3      107.05      131.16    199.15 o
   4  24  -3       69.70      291.81    162.45 o
   5  24  -3      366.54      386.27    164.86 o
   6  24  -3      982.38     1196.72    212.39 o
   7  24  -3       74.76      -19.86    164.86 o
   8  24  -3      275.30      409.13    175.69 o
   9  24  -3      209.14      143.80    182.91 o
  10  24  -3     1481.34     1374.21    241.27 o
  11  24  -3      113.80      193.14    196.75 o
  12  24  -3      684.49      661.23    211.79 o
   3  25  -3      837.15      789.39    194.34 o
   4  25  -3      690.14      417.56    180.50 o
   5  25  -3      280.86      422.37    186.52 o
   6  25  -3      207.82      103.49    175.09 o
   7  25  -3      159.87      214.19    185.31 o
   8  25  -3      313.42      347.16    194.94 o
   9  25  -3      623.16      535.48    200.96 o
  10  25  -3      243.67      -36.10    200.36 o
  11  25  -3     1044.85      905.51    240.67 o
   2  26  -3     1096.17     1251.47    222.02 o
   3  26  -3       37.50       25.87    186.52 o
   4  26  -3      511.40      474.72    188.32 o
   5  26  -3      242.49      243.68    181.10 o
   6  26  -3      289.53      477.12    200.36 o
   7  26  -3       42.81       56.56    182.31 o
   8  26  -3      339.20      398.91    206.97 o
   9  26  -3      256.00       54.15    196.75 o
   1  27  -3      500.72      335.13    199.15 o
   2  27  -3      801.64      789.99    220.81 o
   3  27  -3      395.29      432.60    190.13 o
   4  27  -3      204.07      123.34    196.14 o
   5  27  -3       54.47      -18.65    181.70 o
   6  27  -3      298.88      313.47    207.58 o
   7  27  -3       64.27       21.66    200.96 o
   1  28  -3     1200.95      931.38    235.85 o
   2  28  -3      688.76      770.14    212.39 o
   3  28  -3      371.60      521.65    218.41 o
   4  28  -3       37.50       10.83    187.12 o
   2   0  -2    18390.22    18909.23    229.24 o
   4   0  -2    10152.94    11038.21    200.96 o
   6   0  -2    13625.76    14413.56    256.91 o
   8   0  -2    37874.98    37159.63    469.30 o
  10   0  -2     2052.37     2031.23    163.05 o
  12   0  -2     8092.77     7263.94    273.16 o
  14   0  -2     6952.33     6869.85    286.39 o
  16   0  -2     3202.87     3234.57    244.28 o
  18   0  -2     2111.36     2208.72    241.27 o
  20   0  -2     1769.94     1882.02    245.48 o
  22   0  -2      142.69      143.20    214.80 o
   1   1  -2     9336.21     9216.33    207.58 o
   2   1  -2     3667.29     4042.80     85.01 o
   3   1  -2    26505.43    28117.56    762.01 o
   4   1  -2    11025.92    10761.46    293.61 o
   5   1  -2    12666.00    12852.13    161.63 o
   6   1  -2     2362.87     2541.11     96.75 o
   7   1  -2     7916.14     7675.32    147.96 o
   8   1  -2     3943.34     3676.60    169.37 o
   9   1  -2    18468.34    16911.33    233.29 o
  10   1  -2     3295.87     3329.97    132.10 o
  11   1  -2     1699.16     1552.78    119.89 o
  12   1  -2     2345.42     2458.97    222.62 o
  13   1  -2     7062.25     7111.00    198.62 o
  14   1  -2      118.19      158.56     87.14 o
  15   1  -2     1031.76     1070.31    243.68 o
  16   1  -2       65.12      141.61     94.44 o
  17   1  -2     3941.05     4037.51    193.75 o
  18   1  -2      546.23      447.96    117.84 o
  19   1  -2      343.34      283.26    116.03 o
  20   1  -2      597.57      464.49    141.67 o
  21   1  -2      509.12      662.10    147.16 o
  22   1  -2       75.31      145.97    245.18 o
  23   1  -2      106.69      102.89    238.86 o
   1   2  -2    11078.26    12040.83    197.95 o
   2   2  -2      281.65      256.12     36.12 o
   3   2  -2      689.17      652.63     46.65 o
   4   2  -2    35070.09    36310.30    268.34 o
   5   2  -2    13267.59    13673.90    575.20 o
   6   2  -2     5214.18     5559.01     83.81 o
   7   2  -2    16709.66    17300.98    339.36 o
   8   2  -2     6656.01     6166.94     97.12 o
   9   2  -2    14161.07    14093.83    446.63 o
  10   2  -2      405.27      418.07     46.71 o
  11   2  -2     6802.00     6433.38    346.82 o
  12   2  -2     3844.70     3892.18    218.71 o
  13   2  -2      741.00      800.70    169.37 o
  14   2  -2       83.17      114.10     79.04 o
  15   2  -2      312.63      367.29     97.36 o
  16   2  -2     1839.13     1796.01    148.67 o
  17   2  -2      178.30      134.69     99.16 o
  18   2  -2      947.81      966.85    135.50 o
  19   2  -2      899.38      965.86    169.67 o
  20   2  -2     1831.31     1893.91    274.36 o
  21   2  -2      342.54      248.27    143.80 o
  22   2  -2      188.64      493.32    189.83 o
   1   3  -2    20478.81    21452.48    216.60 o
   2   3  -2      700.98      679.10     50.15 o
   3   3  -2     9660.09     9594.84    192.53 o
   4   3  -2    20222.05    19074.79    183.05 o
   5   3  -2     9060.90     9644.26    254.51 o
   6   3  -2     6518.73     6420.40     94.29 o
   7   3  -2      783.59      779.87     52.30 o
   8   3  -2    15417.65    15114.01    327.05 o
   9   3  -2     5768.60     6136.26    169.86 o
  10   3  -2     2842.39     2783.76     88.01 o
  11   3  -2     1809.22     1981.95     84.98 o
  12   3  -2     6173.50     5885.73    177.98 o
  13   3  -2     1111.76     1155.05    109.30 o
  14   3  -2      533.04      513.01     96.14 o
  15   3  -2     1488.77     1471.38    125.71 o
  16   3  -2     1172.31     1119.16    123.78 o
  17   3  -2     1311.58     1186.45    133.62 o
  18   3  -2      918.35     1075.00    139.45 o
  19   3  -2      898.44      935.08    139.09 o
  20   3  -2      365.71      445.81    136.78 o
  21   3  -2     1104.81     1118.51    165.02 o
  22   3  -2      440.67      734.87    197.05 o
   1   4  -2     1445.50     1207.62     51.74 o
   2   4  -2    12227.77    12159.38    123.66 o
   3   4  -2    14477.28    14654.45    304.14 o
   4   4  -2    12528.20    12525.18    633.86 o
   5   4  -2     1867.76     2077.57    106.80 o
   6   4  -2     4075.54     4141.41    144.25 o
   7   4  -2    13961.30    13909.18    143.01 o
   8   4  -2     8638.80     9117.26    258.00 o
   9   4  -2     1808.15     1885.25     81.32 o
  10   4  -2     1612.32     1762.87     86.14 o
  11   4  -2      536.96      580.78     58.88 o
  12   4  -2     3452.97     3605.19    157.84 o
  13   4  -2     2063.97     2070.82    139.66 o
  14   4  -2     2206.10     2121.27    143.29 o
  15   4  -2       51.37       -0.16     82.71 o
  16   4  -2     2849.94     2542.51    179.30 o
  17   4  -2      340.74      322.29    111.46 o
  18   4  -2     1007.60     1134.10    134.37 o
  19   4  -2     1083.03      941.96    144.21 o
  20   4  -2     1296.83     1258.08    156.23 o
  21   4  -2       70.42       99.22    145.79 o
  22   4  -2      216.58       98.67    215.40 o
   1   5  -2    34373.16    34864.87    365.81 o
   2   5  -2     7617.68     8531.17    176.89 o
   3   5  -2    30024.07    29516.76    220.02 o
   4   5  -2      685.85      775.15    111.91 o
   5   5  -2     4184.00     4126.53    228.03 o
   6   5  -2     7302.48     7608.78    234.16 o
   7   5  -2     6095.49     6203.80    105.96 o
   8   5  -2     1157.50     1306.44     81.63 o
   9   5  -2    14594.69    14731.59    164.56 o
  10   5  -2     4383.98     4148.36    121.93 o
  11   5  -2     2390.63     2274.81    249.15 o
  12   5  -2      131.70      146.36     54.13 o
  13   5  -2     3202.12     3066.28    150.92 o
  14   5  -2     1562.06     1412.60    119.29 o
  15   5  -2     1662.15     1801.75    142.20 o
  16   5  -2      152.25      126.52     92.93 o
  17   5  -2     1668.38     1635.21    146.86 o
  18   5  -2      480.87      383.87    120.91 o
  19   5  -2      464.25      338.71    122.81 o
  20   5  -2       86.48      189.95    134.51 o
  21   5  -2      819.90      701.55    225.63 o
  22   5  -2      300.20      757.50    255.71 o
   1   6  -2    13920.35    14655.43    232.85 o
   2   6  -2    25852.17    27363.87    332.72 o
   3   6  -2     4838.96     5213.34    101.98 o
   4   6  -2    12771.56    13462.95    149.61 o
   5   6  -2     8350.48     7932.39    129.82 o
   6   6  -2     6484.14     6751.13    278.27 o
   7   6  -2     3395.57     3665.13    198.03 o
   8   6  -2     9689.93     9783.80    135.21 o
   9   6  -2     5667.70     5401.86    112.06 o
  10   6  -2      978.30     1033.94     95.09 o
  11   6  -2    10295.37    10526.88    445.74 o
  12   6  -2     5709.17     5466.19    156.98 o
  13   6  -2       76.06        3.32     73.43 o
  14   6  -2     1295.82     1134.70    115.57 o
  15   6  -2      478.37      428.91    108.30 o
  16   6  -2     1273.39     1411.95    131.33 o
  17   6  -2       39.58       47.91     97.58 o
  18   6  -2      581.42      850.90    134.74 o
  19   6  -2      324.54      654.93    137.42 o
  20   6  -2      329.20      188.92    194.34 o
  21   6  -2       72.71      -18.05    202.16 o
  22   6  -2      325.64      418.76    235.25 o
   1   7  -2     7048.86     7626.75    177.49 o
   2   7  -2    15672.63    16508.57    260.52 o
   3   7  -2     1857.86     2017.91     75.21 o
   4   7  -2     7992.52     7937.21    116.31 o
   5   7  -2     3221.17     2977.50     90.88 o
   6   7  -2    31948.23    30833.21   1545.08 o
   7   7  -2     2417.56     2293.52     90.63 o
   8   7  -2    10473.86    10731.35    248.18 o
   9   7  -2     1838.29     1843.80     88.46 o
  10   7  -2    10920.21    10421.71    457.02 o
  11   7  -2      643.34      615.38     65.10 o
  12   7  -2     3765.19     3790.80    119.17 o
  13   7  -2     1470.33     1445.20    120.79 o
  14   7  -2     1672.48     1493.10    126.52 o
  15   7  -2      159.00       17.45     84.88 o
  16   7  -2      599.97      605.56    137.78 o
  17   7  -2     1741.34     1989.33    164.79 o
  18   7  -2      225.00      324.22    116.99 o
  19   7  -2      518.06      554.74    193.74 o
  20   7  -2      195.02      174.48    202.76 o
  21   7  -2      479.68      341.15    222.62 o
  22   7  -2      361.92      371.23    226.23 o
   1   8  -2     4053.91       -2.41     40.91 o
   2   8  -2     5205.17     2850.10    126.95 o
   3   8  -2    19439.67    20234.71    308.66 o
   4   8  -2    10104.73    10412.47    235.85 o
   5   8  -2    14388.49    13786.78    235.55 o
   6   8  -2      855.48      939.31     73.70 o
   7   8  -2    19089.11    19156.26    201.18 o
   8   8  -2      719.53      858.40     59.64 o
   9   8  -2     8176.05     7760.71    149.81 o
  10   8  -2     1172.03     1130.79     76.27 o
  11   8  -2     7210.50     7034.59    140.62 o
  12   8  -2     1796.49     1959.63    102.34 o
  13   8  -2     1539.33     1582.85    174.12 o
  14   8  -2       49.07      170.34     85.26 o
  15   8  -2     1383.24     1274.57    127.34 o
  16   8  -2      584.80      830.51    123.24 o
  17   8  -2       54.69       -2.41    149.21 o
  18   8  -2       54.74     -102.28    152.22 o
  19   8  -2      849.80      725.61    212.39 o
  20   8  -2      563.82      619.72    225.02 o
  21   8  -2      209.64       55.35    206.37 o
   1   9  -2    11918.85    11889.57    227.43 o
   3   9  -2     4236.42       67.99     55.96 o
   4   9  -2     6172.59     6611.73    200.36 o
   5   9  -2     4092.38     4532.97    185.92 o
   6   9  -2    15336.73    15672.86    316.48 o
   7   9  -2      731.55      818.26     76.92 o
   8   9  -2     4959.24     4869.91    171.78 o
   9   9  -2       45.97       57.84     49.64 o
  10   9  -2     2709.54     2656.64    103.21 o
  11   9  -2     2946.66     2937.25    172.75 o
  12   9  -2     3264.56     3583.06    120.80 o
  13   9  -2      412.21      470.89     83.38 o
  14   9  -2     1992.78     1737.02    207.58 o
  15   9  -2     3257.38     3421.09    259.32 o
  16   9  -2      351.51      432.60    167.87 o
  17   9  -2      716.49      613.70    174.48 o
  18   9  -2     1689.58     1272.53    216.60 o
  19   9  -2      830.53      737.04    223.82 o
  20   9  -2      389.68      432.00    211.19 o
  21   9  -2      345.39      471.11    231.04 o
   0  10  -2    14389.24    13477.97    249.09 o
   1  10  -2     8741.85     8697.11    212.99 o
   2  10  -2     4626.46     4455.95    168.47 o
   3  10  -2    11941.84     9932.34    228.03 o
   4  10  -2     7999.11       26.47     50.54 o
   5  10  -2     2106.83     2147.96    152.22 o
   6  10  -2      329.22      327.31     99.28 o
   7  10  -2     6186.73     6518.63    213.59 o
   8  10  -2     1774.65     1910.10    123.37 o
   9  10  -2      545.21      527.83     79.75 o
  10  10  -2     1288.72     1296.12    102.62 o
  11  10  -2     2380.30     2429.81    134.66 o
  12  10  -2     3147.78     3137.53    146.23 o
  13  10  -2     2120.35     2189.97    215.40 o
  14  10  -2     2507.48     2422.32    226.23 o
  15  10  -2     1309.54     1130.53    187.12 o
  16  10  -2     1739.54     2016.19    227.43 o
  17  10  -2      357.59      262.33    158.24 o
  18  10  -2     1107.41     1175.06    223.82 o
  19  10  -2     1378.10     1470.48    252.10 o
  20  10  -2      333.22      244.88    197.95 o
  21  10  -2       11.87     -166.66    205.77 o
   1  11  -2    11297.14    11768.63    247.29 o
   2  11  -2    13255.12    13575.44    267.74 o
   3  11  -2     7516.01     8143.58    222.02 o
   4  11  -2      663.74      727.42     95.67 o
   5  11  -2     3496.51       12.03     58.36 o
   6  11  -2    10633.60     7917.95    245.48 o
   7  11  -2     1402.69     1454.17    109.97 o
   8  11  -2      168.79      148.33     69.95 o
   9  11  -2     1582.77     1683.78    122.34 o
  10  11  -2    13970.66    13058.24    379.35 o
  11  11  -2     1460.14     1571.01    126.16 o
  12  11  -2     1385.33     1484.79    121.03 o
  13  11  -2     1566.54     1804.54    132.96 o
  14  11  -2     1439.40     1262.30    187.72 o
  15  11  -2     1886.18     1639.55    206.37 o
  16  11  -2      120.35       84.84    146.21 o
  17  11  -2      759.56      905.51    198.55 o
  18  11  -2      954.87      783.37    212.99 o
  19  11  -2      393.58      320.09    206.37 o
  20  11  -2      313.21      486.15    212.39 o
  21  11  -2       18.88      124.55    226.23 o
   0  12  -2     1355.32     1824.86    131.77 o
   1  12  -2     3298.27     3453.58    163.05 o
   2  12  -2     1113.41     1054.12    131.77 o
   3  12  -2     1981.31     2030.03    149.82 o
   4  12  -2     3137.71     3496.90    176.29 o
   5  12  -2    15218.16    14524.27    309.26 o
   6  12  -2      145.87       85.44     66.79 o
   7  12  -2     6361.33     6450.48    239.46 o
   8  12  -2      441.87      574.38    206.97 o
   9  12  -2     8369.28     8182.12    197.04 o
  10  12  -2      624.05      850.05     95.24 o
  11  12  -2     7591.08     6955.97    191.60 o
  12  12  -2     1087.97     1156.91    144.70 o
  13  12  -2      504.96      442.58     96.56 o
  14  12  -2      397.30      495.77    158.84 o
  15  12  -2     1122.68     1069.16    187.12 o
  16  12  -2       42.83       28.28    148.01 o
  17  12  -2       70.84      259.92    173.28 o
  18  12  -2       32.61      -22.86    181.10 o
  19  12  -2      338.61      279.17    206.97 o
  20  12  -2       11.86      -79.42    203.36 o
   1  13  -2      562.83      754.33     69.28 o
   2  13  -2     5245.58     5374.10    197.95 o
   3  13  -2      268.22      229.24     89.65 o
   4  13  -2     2788.24     2854.92    172.08 o
   5  13  -2     1083.35      963.87    120.33 o
   6  13  -2    11363.70    11300.43    422.67 o
   7  13  -2     1041.59      882.33    317.68 o
   8  13  -2     2444.15     1780.17   1088.42 o
   9  13  -2     2683.27     3036.26    146.98 o
  10  13  -2    11947.05    11246.33    231.44 o
  11  13  -2      247.82      248.73     81.11 o
  12  13  -2      258.67      232.65     85.39 o
  13  13  -2      580.29      560.29    107.10 o
  14  13  -2     1252.10     1151.59    187.72 o
  15  13  -2     1022.14      880.24    182.31 o
  16  13  -2      115.22      162.45    153.43 o
  17  13  -2        3.77      -84.84    158.84 o
  18  13  -2      665.65      814.06    225.63 o
  19  13  -2      244.50      230.44    202.76 o
  20  13  -2      603.97      542.70    234.05 o
   0  14  -2     6700.14     6969.12    216.60 o
   1  14  -2     2722.43     2835.18    114.02 o
   2  14  -2      659.61      442.83     96.27 o
   3  14  -2     8030.37     8068.97    241.27 o
   4  14  -2     1939.42     1907.89    161.25 o
   5  14  -2     5071.90     4776.04    213.59 o
   6  14  -2      369.76      434.20     82.42 o
   7  14  -2     1106.65     1151.84    102.49 o
   8  14  -2     3455.74     3215.36    287.30 o
   9  14  -2     2801.45     2167.87   1541.47 o
  10  14  -2       82.57      128.23     80.40 o
  11  14  -2     1120.18     1146.95    111.65 o
  12  14  -2     1030.29     1001.63    179.00 o
  13  14  -2     1109.81     1180.94    119.86 o
  14  14  -2     1728.63     1928.43    151.65 o
  15  14  -2      904.06      734.04    178.09 o
  16  14  -2      894.28     1114.89    204.57 o
  17  14  -2      474.14      617.31    209.98 o
  18  14  -2      244.96      386.27    215.40 o
  19  14  -2      861.88     1005.99    242.47 o
  20  14  -2      330.93      587.23    236.46 o
   1  15  -2     5294.83     5348.86    141.98 o
   2  15  -2     8585.35     8312.98    169.79 o
   3  15  -2     3524.85     3504.72    185.92 o
   4  15  -2      173.96       26.47     88.45 o
   5  15  -2     2477.64     2239.41    183.51 o
   6  15  -2     2107.72     2156.28    133.43 o
   7  15  -2      889.91      962.84    102.74 o
   8  15  -2      776.64      931.13    113.11 o
   9  15  -2      659.86      723.90     97.06 o
  10  15  -2     1006.04      433.85    461.78 o
  11  15  -2     1334.57     1547.36    129.25 o
  12  15  -2      495.85      504.99    102.77 o
  13  15  -2      719.33      817.89    111.79 o
  14  15  -2     1499.14     1757.03    295.72 o
  15  15  -2     2253.39     2137.13    239.46 o
  16  15  -2      115.80       -1.81    165.46 o
  17  15  -2      341.59      529.47    202.76 o
  18  15  -2     1194.64     1308.63    246.08 o
  19  15  -2      969.96      794.80    239.46 o
   0  16  -2     9327.10     9018.41    255.71 o
   1  16  -2     1165.57     1234.56     88.89 o
   2  16  -2      783.52      917.66     83.56 o
   3  16  -2     3450.61     3329.03    191.93 o
   4  16  -2     4549.76     4332.61    211.19 o
   5  16  -2     4227.68     4029.37    215.40 o
   6  16  -2     2087.55     1969.73    133.49 o
   7  16  -2     2832.65     2802.14    146.86 o
   8  16  -2      390.74      328.44     90.19 o
   9  16  -2     1129.80     1145.51    137.78 o
  10  16  -2      599.02      804.17    104.23 o
  11  16  -2     2025.69      987.32    865.50 o
  12  16  -2      910.43      800.31    131.77 o
  13  16  -2      740.86      751.03    118.41 o
  14  16  -2      176.72      232.86    162.75 o
  15  16  -2      941.38     1090.82    200.36 o
  16  16  -2     1078.48     1066.16    209.38 o
  17  16  -2      115.35       -3.01    185.92 o
  18  16  -2      422.54      385.07    220.81 o
  19  16  -2      496.46      383.26    226.83 o
   1  17  -2     3919.35     3772.90    137.63 o
   2  17  -2      997.13      936.02     86.23 o
   3  17  -2      373.75      514.43    110.71 o
   4  17  -2     1197.71     1106.47    141.39 o
   5  17  -2      428.60      385.14     85.78 o
   6  17  -2     6328.53     6197.60    338.74 o
   7  17  -2     1155.77     1160.91    110.80 o
   8  17  -2     1376.84     1383.57    119.54 o
   9  17  -2      179.76      190.43     91.90 o
  10  17  -2     4625.19     4191.08    178.67 o
  11  17  -2      825.39      816.73    113.58 o
  12  17  -2      176.42      124.41    103.49 o
  13  17  -2      288.94      207.08    266.54 o
  14  17  -2      930.84     1162.71    143.32 o
  15  17  -2      426.08      452.45    187.72 o
  16  17  -2        9.78       57.16    181.70 o
  17  17  -2      339.46       28.88    194.94 o
  18  17  -2      199.97      209.98    228.63 o
   0  18  -2     2831.21     2731.57    187.72 o
   1  18  -2     2606.32     3170.22    135.27 o
   2  18  -2     1221.23     1282.94    104.75 o
   3  18  -2     1679.16     1603.45    116.72 o
   4  18  -2      477.30      599.86    121.54 o
   5  18  -2     3635.86     3393.07    159.53 o
   6  18  -2      728.66      882.65    107.51 o
   7  18  -2     1683.77     1803.94    138.25 o
   8  18  -2     2788.67     2699.04    154.22 o
   9  18  -2     3030.93     3164.05    165.47 o
  10  18  -2      157.18       96.26     92.70 o
  11  18  -2     2158.17     2193.14    161.88 o
  12  18  -2      497.27      775.76    185.61 o
  13  18  -2      675.49      658.93    142.90 o
  14  18  -2      241.57      186.62    134.47 o
  15  18  -2      200.21      276.77    193.14 o
  16  18  -2      269.08      170.27    199.75 o
  17  18  -2      283.87      100.48    203.97 o
  18  18  -2       59.64     -225.63    225.63 o
   1  19  -2     4025.04     4243.53    149.95 o
   2  19  -2     2245.79     2273.00    163.95 o
   3  19  -2     1722.73     1830.27    177.49 o
   4  19  -2      322.20      285.79    119.13 o
   5  19  -2      792.87      727.50    174.48 o
   6  19  -2     2790.36     2520.21    150.60 o
   7  19  -2     1476.79     1573.77    129.08 o
   8  19  -2      689.65      582.59    104.79 o
   9  19  -2      822.66      812.43    116.15 o
  10  19  -2     2988.64     2654.36    169.86 o
  11  19  -2      223.87      242.80    106.53 o
  12  19  -2      104.02      188.12    111.25 o
  13  19  -2     1033.33      981.44    140.16 o
  14  19  -2      650.04      646.54    137.46 o
  15  19  -2      304.30      -11.43    186.52 o
  16  19  -2      305.08       42.72    198.55 o
  17  19  -2      352.63      432.00    227.43 o
   4  20  -2     2041.03     1978.23    144.35 o
   5  20  -2       51.26      -80.60     96.87 o
   6  20  -2      112.09       73.71     89.09 o
   7  20  -2      111.34       42.71     94.01 o
   8  20  -2      692.46      746.31    115.93 o
   9  20  -2      189.95      102.74     97.86 o
  10  20  -2      298.07      234.14    104.08 o
  11  20  -2       38.96       13.86    107.17 o
  12  20  -2     1175.78     1336.16    167.56 o
  13  20  -2      240.06      325.01    123.63 o
  14  20  -2     1362.66     1326.13    308.96 o
  15  20  -2       10.56     -149.82    196.14 o
  16  20  -2      597.34      545.71    237.06 o
   4  21  -2      520.42      368.82    149.21 o
   5  21  -2     1577.85     1376.62    191.93 o
   6  21  -2      387.31      560.15    148.01 o
   7  21  -2       10.95      -84.84    137.18 o
   8  21  -2      806.67      661.23    177.49 o
   9  21  -2      373.56      274.36    160.65 o
  10  21  -2      154.30      300.23    155.83 o
  11  21  -2     1536.98     1404.29    206.37 o
  12  21  -2      295.91      384.47    174.48 o
  13  21  -2      379.14      490.96    191.33 o
  14  21  -2      112.70      -74.61    175.69 o
   3  22  -2      641.81      931.38    181.10 o
   4  22  -2     1319.62     1586.60    199.75 o
   5  22  -2      704.21      763.52    177.49 o
   6  22  -2      115.98      214.19    143.20 o
   7  22  -2     1311.06     1359.77    195.54 o
   8  22  -2      631.73      567.97    170.27 o
   9  22  -2      762.37      920.55    193.74 o
  10  22  -2       41.42      -52.35    147.41 o
  11  22  -2      634.81      469.30    174.48 o
  12  22  -2      577.59      547.52    191.93 o
  13  22  -2      828.03      891.07    212.39 o
  14  22  -2      404.95      608.89    200.36 o
   3  23  -2      163.07      163.65    155.83 o
   4  23  -2      487.25      689.51    179.90 o
   5  23  -2      441.28      467.50    170.87 o
   6  23  -2     1557.45     1539.67    212.99 o
   7  23  -2      482.27      636.57    173.28 o
   8  23  -2      637.60      557.75    172.08 o
   9  23  -2      841.00      897.09    200.96 o
  10  23  -2     1061.09     1001.78    208.78 o
  11  23  -2      732.07      820.07    194.94 o
  12  23  -2      179.68      486.15    188.92 o
  13  23  -2      624.98      920.55    219.61 o
  14  23  -2        8.62     -102.89    203.97 o
   2  24  -2     1351.55     1438.59    214.80 o
   3  24  -2      185.54       22.86    143.80 o
   4  24  -2      825.76      579.41    183.51 o
   5  24  -2     1134.92     1133.54    194.34 o
   6  24  -2      475.58      217.80    164.26 o
   7  24  -2      345.87      477.12    184.11 o
   8  24  -2     1206.02     1575.17    223.22 o
   9  24  -2      781.62      879.64    200.96 o
  10  24  -2      121.38       83.63    184.11 o
  11  24  -2      113.60       -6.02    172.08 o
  12  24  -2      903.17      806.24    210.58 o
  13  24  -2      309.91      138.99    204.57 o
   1  25  -2     1496.53     1657.60    229.84 o
   2  25  -2      130.99       67.99    158.24 o
   3  25  -2     1735.66     1797.78    237.66 o
   4  25  -2       13.09      -36.10    146.21 o
   5  25  -2      619.32      566.17    195.54 o
   6  25  -2      291.79      439.82    174.48 o
   7  25  -2      451.07      573.39    200.36 o
   8  25  -2       38.92      -15.04    170.27 o
   9  25  -2      592.42      435.01    192.53 o
  10  25  -2      219.73      159.44    195.54 o
  11  25  -2      274.96      399.51    200.96 o
   0  26  -2     2087.93     2062.52    255.71 o
   1  26  -2      581.04      468.70    182.31 o
   2  26  -2      821.70      806.24    202.76 o
   3  26  -2      325.61      233.45    170.27 o
   4  26  -2     1059.41     1294.19    225.63 o
   5  26  -2       83.29       60.17    168.47 o
   6  26  -2      151.18      141.99    180.50 o
   7  26  -2      305.98      293.01    191.33 o
   8  26  -2      208.22      573.99    216.00 o
   9  26  -2      157.78      256.91    190.73 o
  10  26  -2       63.30       32.49    188.32 o
   1  27  -2      646.40      712.49    144.53 o
   2  27  -2       63.62       45.73    185.31 o
   3  27  -2      341.53       78.22    173.28 o
   4  27  -2      444.23      495.77    213.59 o
   5  27  -2      429.58      336.33    190.13 o
   6  27  -2      234.43      397.70    202.76 o
   7  27  -2        6.04     -138.99    187.72 o
   8  27  -2      590.97      669.06    225.02 o
   0  28  -2      513.68      424.18    203.97 o
   1  28  -2      184.72      104.46    203.06 o
   2  28  -2      201.00      307.17    143.62 o
   3  28  -2     1293.54     1448.82    256.31 o
   4  28  -2      257.53      306.25    206.97 o
   5  28  -2      129.57      -30.08    200.36 o
   6  28  -2      110.67       19.25    199.75 o
   1  29  -2      532.86      668.74    162.45 o
   2   0  -1    20641.83    19779.24    207.58 o
   4   0  -1    85831.55    87799.64    667.85 o
   6   0  -1    52413.91    55081.55   2490.00 o
   8   0  -1    22505.30    22944.65    752.09 o
  10   0  -1     2980.47     3056.97    191.03 o
  12   0  -1     2849.19     2702.48    108.51 o
  14   0  -1     8785.85     9231.40    321.29 o
  16   0  -1     1058.63     1173.85    172.68 o
  18   0  -1     2676.06     2630.49    243.68 o
  20   0  -1      987.81      614.30    195.54 o
  22   0  -1      129.00      170.27    220.81 o
   1   1  -1    26974.90    27059.19    370.03 o
   2   1  -1     5629.19     5630.80    131.16 o
   3   1  -1    18984.93    20238.26    788.49 o
   4   1  -1     8888.94     8577.29     86.16 o
   5   1  -1    57378.94    61346.14   1252.66 o
   6   1  -1      527.09      621.67     35.63 o
   7   1  -1    27617.27    26794.12    385.87 o
   8   1  -1      331.16      333.95     34.83 o
   9   1  -1     2262.88     2373.60     59.96 o
  10   1  -1     1766.80     1756.30     61.59 o
  11   1  -1     1217.82     1316.59    108.81 o
  12   1  -1      587.72      578.59     45.29 o
  13   1  -1     1336.67     1561.07    125.41 o
  14   1  -1     1347.51     1384.27    154.33 o
  15   1  -1     4268.67     4394.35    178.34 o
  16   1  -1     1084.66      973.07    118.22 o
  17   1  -1       92.17       94.08     94.20 o
  18   1  -1      284.92      241.22    108.13 o
  19   1  -1     2566.89     2347.83    296.92 o
  20   1  -1      374.86      529.84    166.96 o
  21   1  -1      183.61       41.61    139.02 o
  22   1  -1      112.57      254.79    151.77 o
  23   1  -1      164.24      114.32    243.68 o
   1   2  -1    18241.27    18946.88    146.94 o
   2   2  -1    16376.94    16663.95    785.48 o
   3   2  -1     1533.20     1377.36    206.37 o
   4   2  -1     7350.15     7622.73    209.08 o
   5   2  -1    32639.77    34014.21    200.16 o
   6   2  -1    38700.45    38177.96   1244.78 o
   7   2  -1      264.57      191.50     32.68 o
   8   2  -1     7648.31     8391.72    197.89 o
   9   2  -1     2432.32     2358.12    121.01 o
  10   2  -1     8485.46     8611.95    317.45 o
  11   2  -1     2296.18     2443.58    192.63 o
  12   2  -1     1709.81     1577.92     87.21 o
  13   2  -1     1618.69     1630.96    107.88 o
  14   2  -1     6052.38     5706.34    360.70 o
  15   2  -1     3600.32     3365.14    166.07 o
  16   2  -1      864.16      723.71    175.99 o
  17   2  -1     1366.58     1426.92    134.01 o
  18   2  -1     1196.19     1252.76    139.45 o
  19   2  -1      653.01      663.46    128.88 o
  20   2  -1      428.98      295.92    147.71 o
  21   2  -1      401.10      263.53    142.92 o
  22   2  -1      210.84      576.40    218.41 o
  23   2  -1       39.44        2.41    237.06 o
   1   3  -1     6187.07     6660.47    120.94 o
   2   3  -1    22370.87    22639.37    425.38 o
   3   3  -1    27209.43    26511.95    405.52 o
   4   3  -1    15768.28    16628.45    210.35 o
   5   3  -1     9841.76    10155.93    399.01 o
   6   3  -1     3707.16     3576.38     83.80 o
   7   3  -1     9021.42     9429.29    172.60 o
   8   3  -1     3525.20     3583.46     86.42 o
   9   3  -1     7807.16     7860.24    203.80 o
  10   3  -1      897.41      905.53     65.23 o
  11   3  -1     7394.47     7742.82    291.84 o
  12   3  -1      961.39      962.10     68.41 o
  13   3  -1      901.63      893.22     69.97 o
  14   3  -1     1859.75     1804.15    136.23 o
  15   3  -1     1629.64     1587.39    139.27 o
  16   3  -1     4950.23     4807.04    191.94 o
  17   3  -1      374.96      310.71    105.49 o
  18   3  -1     1296.31     1291.58    139.12 o
  19   3  -1      598.54      696.42    133.80 o
  20   3  -1      599.71      527.25    139.51 o
  21   3  -1      340.16      642.58    205.17 o
  22   3  -1      131.39       -6.02    212.39 o
   2   4  -1    18404.35    18730.77    238.56 o
   3   4  -1     9366.81    10662.00    172.08 o
   4   4  -1    20231.05    21478.55    193.11 o
   5   4  -1    26996.03    27900.41    963.67 o
   6   4  -1    14010.43    14357.46    222.12 o
   7   4  -1      637.42      653.51     45.74 o
   8   4  -1     8346.21     8638.11    217.82 o
   9   4  -1     7329.31     7404.11    265.47 o
  10   4  -1    17195.47    17118.27    946.66 o
  11   4  -1     2853.55     2869.76     99.05 o
  12   4  -1     4315.48     4695.30    295.51 o
  13   4  -1     1238.74     1508.55    147.81 o
  14   4  -1     2086.27     2216.50    283.39 o
  15   4  -1     4330.37     3926.96    194.04 o
  16   4  -1      161.10      295.54     98.21 o
  17   4  -1     2872.20     2811.03    167.57 o
  18   4  -1      408.19      349.15    119.43 o
  19   4  -1      259.83      355.71    124.38 o
  20   4  -1      252.93      368.82    186.52 o
  21   4  -1       89.54       92.66    194.94 o
  22   4  -1      884.60      966.28    247.89 o
   1   5  -1     2778.44     2076.96     87.24 o
   2   5  -1     1442.07        3.01     27.68 o
   3   5  -1    22197.50    23058.11    519.24 o
   4   5  -1     7489.89     7052.03    372.13 o
   5   5  -1     7385.73     7334.63    234.07 o
   6   5  -1      786.50      896.04     51.85 o
   7   5  -1    14047.96    13631.80    222.74 o
   8   5  -1     6639.64     6537.32    124.04 o
   9   5  -1    11396.21    11259.23    383.66 o
  10   5  -1      981.22     1090.76     65.94 o
  11   5  -1    13275.14    13654.50    212.35 o
  12   5  -1      589.68      663.14     64.32 o
  13   5  -1     1349.64     1421.18     88.44 o
  14   5  -1     1341.87     1321.39    118.32 o
  15   5  -1     1343.91     1311.05    121.73 o
  16   5  -1      259.07      288.66     99.49 o
  17   5  -1      479.41      330.11    111.66 o
  18   5  -1      103.56      120.33    158.24 o
  19   5  -1      604.29      867.00    195.54 o
  20   5  -1      651.24      782.17    217.20 o
  21   5  -1      855.19      693.12    220.81 o
  22   5  -1      136.28      125.15    206.97 o
   1   6  -1     9541.52     9204.32    166.66 o
   2   6  -1    24606.76    25628.66    290.00 o
   3   6  -1     8661.98        1.20     31.89 o
   4   6  -1    12319.55    12623.00    225.63 o
   5   6  -1     2283.90     2448.89     69.41 o
   6   6  -1    12809.98    13213.36    183.05 o
   7   6  -1     4792.28     4557.94     96.06 o
   8   6  -1    20775.37    20291.04    485.24 o
   9   6  -1     5241.80     5187.89    145.01 o
  10   6  -1     9816.92     9850.00    299.35 o
  11   6  -1     1804.29     1690.93     92.27 o
  12   6  -1     4271.11     4312.56    243.02 o
  13   6  -1     4050.60     3891.60    120.52 o
  14   6  -1     1527.75     1600.28    134.23 o
  15   6  -1      312.59      328.92     95.05 o
  16   6  -1      392.62      395.08    106.91 o
  17   6  -1     1468.24     1158.81    196.75 o
  18   6  -1      123.72       87.84    146.81 o
  19   6  -1      131.58       84.23    166.06 o
  20   6  -1     1103.39     1236.43    231.64 o
  21   6  -1      262.63      122.14    196.75 o
  22   6  -1     1176.37     1270.72    260.52 o
   0   7  -1    53171.20    55965.38    474.11 o
   1   7  -1      292.73      443.43     58.36 o
   2   7  -1    24976.86    27598.52    314.67 o
   3   7  -1     8162.60     8969.67    184.11 o
   4   7  -1    12041.84       -9.03     37.91 o
   5   7  -1     6517.73     6567.54    129.33 o
   6   7  -1     3606.21     3788.31    113.01 o
   7   7  -1     4642.00     4768.51    126.16 o
   8   7  -1     8227.39     7980.26    301.56 o
   9   7  -1     2546.31     2511.09     94.12 o
  10   7  -1      132.15      173.56     51.91 o
  11   7  -1     1872.67     2110.98    101.01 o
  12   7  -1     6581.16     6569.96    142.32 o
  13   7  -1      933.20      957.02    103.47 o
  14   7  -1     5112.32     5310.91    231.04 o
  15   7  -1     1201.10      986.74    173.88 o
  16   7  -1     1631.41     1601.64    199.75 o
  17   7  -1      129.65      104.69    143.20 o
  18   7  -1      894.08      955.45    192.53 o
  19   7  -1       66.87       90.85    173.28 o
  20   7  -1     1100.90     1441.60    236.46 o
  21   7  -1      134.13      275.56    217.80 o
  22   7  -1      262.76      397.10    233.45 o
   1   8  -1    39392.49    40802.73    397.70 o
   2   8  -1     3999.50     4338.63    141.99 o
   3   8  -1    11457.86    12221.69    220.81 o
   4   8  -1     1492.64     1727.99    118.53 o
   5   8  -1     8136.77     6251.31   4190.32 o
   6   8  -1    16043.61    15573.97    204.87 o
   7   8  -1     2296.20     2283.76    104.22 o
   8   8  -1      186.50      228.00     58.68 o
   9   8  -1     5161.10     5227.21    155.23 o
  10   8  -1      668.92      846.30    120.63 o
  11   8  -1     6169.58     6477.91    264.13 o
  12   8  -1     1479.94     1732.30    123.51 o
  13   8  -1     7236.52     7019.89    183.48 o
  14   8  -1     2415.43     2443.34    140.38 o
  15   8  -1     1472.45     1488.53    193.14 o
  16   8  -1      507.26      400.11    152.22 o
  17   8  -1      651.49      621.52    178.09 o
  18   8  -1      619.27      323.70    176.89 o
  19   8  -1     1160.78     1167.84    219.01 o
  20   8  -1      110.99      505.40    199.75 o
  21   8  -1     1143.28     1323.07    258.72 o
  22   8  -1      170.59      198.55    216.60 o
   0   9  -1    27931.99    29963.08    331.52 o
   1   9  -1      320.66      341.75     62.57 o
   2   9  -1    11066.85    11382.96    212.99 o
   3   9  -1     3058.45     2543.85    132.37 o
   4   9  -1    10268.49    10028.00    221.41 o
   5   9  -1     6927.45     6087.00    135.46 o
   6   9  -1      558.34      361.02    320.69 o
   7   9  -1     7000.20     7556.88    435.61 o
   8   9  -1     8913.17     8944.66    176.67 o
   9   9  -1     3097.41     2895.39    127.51 o
  10   9  -1     1923.16     1997.58    400.71 o
  11   9  -1     2900.16     2974.23    143.50 o
  12   9  -1     7893.87     7792.21    290.61 o
  13   9  -1     3945.72     3991.12    425.98 o
  14   9  -1     2102.91     2167.99    137.25 o
  15   9  -1      951.96      955.45    169.07 o
  16   9  -1      518.60      383.86    158.24 o
  17   9  -1      214.64       11.43    156.43 o
  18   9  -1      106.23      255.11    168.47 o
  19   9  -1      232.79      366.42    179.90 o
  20   9  -1      911.91     1021.03    235.25 o
  21   9  -1       96.30       37.91    205.77 o
   1  10  -1    13755.10    14802.84    237.66 o
   2  10  -1     3330.17     3735.16    145.60 o
   3  10  -1     7476.84     7821.69    193.74 o
   4  10  -1     6120.01     5841.00    186.52 o
   5  10  -1     6276.35     5929.40    140.14 o
   6  10  -1     6997.29     6379.50    234.95 o
   7  10  -1     2692.08     1494.83   1208.45 o
   8  10  -1     5107.45     4925.77    144.33 o
   9  10  -1     5529.10     5329.42    153.85 o
  10  10  -1     2419.21     2355.81    222.02 o
  11  10  -1      628.87      652.14    108.30 o
  12  10  -1      711.83      662.20     93.31 o
  13  10  -1     4923.14     5054.84    441.62 o
  14  10  -1      985.12     1048.31    108.97 o
  15  10  -1      305.22      330.32    143.20 o
  16  10  -1      360.58      288.20    152.82 o
  17  10  -1      702.20      652.21    184.71 o
  18  10  -1      320.01      176.29    168.47 o
  19  10  -1      234.48      170.87    185.92 o
  20  10  -1      309.49      287.00    207.58 o
  21  10  -1      331.02      166.66    214.80 o
   0  11  -1      792.29      870.01    102.28 o
   1  11  -1      774.79      965.08    111.91 o
   2  11  -1     7107.50     6812.69    184.11 o
   3  11  -1     5330.87     5553.40    177.49 o
   4  11  -1    20804.51    20710.63    327.31 o
   5  11  -1    10559.03    10516.56    293.61 o
   6  11  -1     1051.87     1107.99    116.72 o
   7  11  -1     6426.59     6071.37    158.25 o
   8  11  -1     3573.93     2118.80   1589.61 o
   9  11  -1     2036.01     2397.06    224.72 o
  10  11  -1     1084.45     1135.96     98.41 o
  11  11  -1     1321.01     1228.57    102.80 o
  12  11  -1     3153.17     3195.23    202.76 o
  13  11  -1      735.62      712.05    100.31 o
  14  11  -1      897.14      966.40    109.13 o
  15  11  -1       58.92      -42.12    128.16 o
  16  11  -1     4350.75     4062.46    287.00 o
  17  11  -1      227.86      116.72    167.26 o
  18  11  -1      904.27     1024.04    212.99 o
  19  11  -1      288.69      318.88    191.93 o
  20  11  -1       29.81       56.56    200.96 o
  21  11  -1      146.41      195.54    208.78 o
   1  12  -1     6666.06     6699.53    126.18 o
   2  12  -1      275.10      321.29     74.01 o
   3  12  -1    18017.84    17672.20    297.83 o
   4  12  -1      744.26      979.52    104.69 o
   5  12  -1    12201.50    11354.68    194.11 o
   6  12  -1      837.27      889.34     82.65 o
   7  12  -1     3068.30     3045.21    173.28 o
   8  12  -1     2082.86     1978.05    123.80 o
   9  12  -1     4883.19     3395.49   2393.74 o
  10  12  -1       19.59       33.52     72.10 o
  11  12  -1       84.79      109.29     90.25 o
  12  12  -1      523.62      587.56     93.79 o
  13  12  -1      734.33      717.31    107.70 o
  14  12  -1      109.64       41.54    143.20 o
  15  12  -1     2548.52     2546.26    238.86 o
  16  12  -1       11.32      -67.99    145.60 o
  17  12  -1     2288.25     2154.57    252.70 o
  18  12  -1      101.35     -107.70    169.07 o
  19  12  -1      184.23       83.03    192.53 o
  20  12  -1       22.04     -162.45    194.94 o
  21  12  -1      619.21      656.42    234.05 o
   0  13  -1     9956.29    10499.71    221.41 o
   1  13  -1      104.34      100.61     46.12 o
   2  13  -1     8472.26     7875.24    209.98 o
   3  13  -1     2816.37     3075.73    158.84 o
   4  13  -1    19739.29    19909.80    336.93 o
   5  13  -1     2336.79     2299.46    117.96 o
   6  13  -1     2032.16     1735.38    114.53 o
   7  13  -1     1302.98     1295.81    100.31 o
   8  13  -1     4044.19     3968.36    151.03 o
   9  13  -1      344.69      468.10     85.21 o
  10  13  -1      997.57      684.36    472.61 o
  11  13  -1       98.20       72.45     76.23 o
  12  13  -1      848.12      925.77    107.43 o
  13  13  -1      209.88      241.18     92.33 o
  14  13  -1     2039.91     2061.01    153.47 o
  15  13  -1       76.83      298.44     98.67 o
  16  13  -1     4618.27     3993.27    291.81 o
  17  13  -1       75.26      212.99    167.26 o
  18  13  -1      777.96      877.23    211.19 o
  19  13  -1       90.40        9.63    200.36 o
  20  13  -1      114.44      134.17    216.00 o
   1  14  -1       38.12       44.71     48.71 o
   2  14  -1     2025.06     1971.07    144.40 o
   3  14  -1     7402.58     8262.71    224.42 o
   4  14  -1     4707.42     4522.48    201.26 o
   5  14  -1     5243.03     5435.41    160.04 o
   6  14  -1     6822.26     6885.67    175.63 o
   7  14  -1     2859.21     3058.42    141.00 o
   8  14  -1     2739.07     2697.37    166.06 o
   9  14  -1     1118.75     1038.41    105.59 o
  10  14  -1     1872.26     1980.28    171.17 o
  11  14  -1       57.29      -27.67     72.04 o
  12  14  -1      842.01      901.32    522.55 o
  13  14  -1     1910.85     2050.45    149.88 o
  14  14  -1      555.23      670.68    109.14 o
  15  14  -1     1550.15     1930.04    207.58 o
  16  14  -1      158.28      245.48    169.07 o
  17  14  -1     1814.86     1835.09    238.86 o
  18  14  -1       22.99      -13.24    187.12 o
  19  14  -1      115.01      159.44    211.79 o
  20  14  -1      387.73      241.27    219.01 o
   0  15  -1     4615.29     4929.47    182.91 o
   1  15  -1     1005.39     1204.50     85.86 o
   2  15  -1      776.29      770.76     88.75 o
   3  15  -1     1067.66      854.37    112.51 o
   4  15  -1     6659.52     6333.89    168.43 o
   5  15  -1     7692.29     7163.84    177.63 o
   6  15  -1       95.23      191.31     74.69 o
   7  15  -1     9305.84     9243.00    290.31 o
   8  15  -1     2984.29     3028.76    304.44 o
   9  15  -1     3350.46     3152.43    149.33 o
  10  15  -1      212.99      271.23     81.80 o
  11  15  -1     3996.97     4027.15    181.40 o
  12  15  -1     1888.47     1775.57    141.45 o
  13  15  -1     1279.54      542.30    518.64 o
  14  15  -1      259.79      241.21    100.93 o
  15  15  -1     1504.51     1366.05    136.10 o
  16  15  -1      880.34     1033.06    213.59 o
  17  15  -1       58.78      185.92    176.29 o
  18  15  -1       36.93       10.23    195.54 o
  19  15  -1      330.96      452.45    225.63 o
   1  16  -1     7770.73     8039.68    450.95 o
   2  16  -1     1905.83     1851.24    162.15 o
   3  16  -1      626.03      617.31    107.10 o
   4  16  -1      414.08      353.69     80.41 o
   5  16  -1      888.63      888.36     94.36 o
   6  16  -1     5459.65     5489.18    188.32 o
   7  16  -1     2158.42     2224.20    136.52 o
   8  16  -1     3642.77     3635.77    154.83 o
   9  16  -1     1073.35     1174.37    109.45 o
  10  16  -1     1170.38     1098.75    109.84 o
  11  16  -1      906.50      941.48    124.24 o
  12  16  -1     2153.05     2006.69    153.44 o
  13  16  -1     1731.43     1969.32    153.95 o
  14  16  -1      622.45      455.53    433.20 o
  15  16  -1      235.46      238.79    113.37 o
  16  16  -1       10.30       48.13    178.09 o
  17  16  -1      479.26      646.79    204.57 o
  18  16  -1      646.33      625.13    229.24 o
  19  16  -1      431.80      287.00    232.24 o
   0  17  -1    18064.89    18104.20    320.69 o
   1  17  -1      830.55      999.82     82.73 o
   2  17  -1     6475.70     6908.29    153.71 o
   3  17  -1     1399.78     1245.33    101.31 o
   4  17  -1      394.07      524.08     84.25 o
   5  17  -1     3742.32     3523.11    149.22 o
   6  17  -1     3653.55     3809.85    197.95 o
   7  17  -1     4452.05     4817.73    171.42 o
   8  17  -1     2015.86     2062.76    147.71 o
   9  17  -1      128.10      100.25     83.33 o
  10  17  -1       51.76      115.12     91.75 o
  11  17  -1     1013.28      904.08    175.39 o
  12  17  -1     2105.95     2301.74    166.96 o
  13  17  -1      700.93      881.18    167.56 o
  14  17  -1     1486.52     1722.69    209.98 o
  15  17  -1      351.00      182.97    184.41 o
  16  17  -1      552.20     -152.82    174.48 o
  17  17  -1      286.69       78.22    187.72 o
  18  17  -1      522.44      598.66    228.03 o
   1  18  -1     5561.65     6360.84    218.41 o
   2  18  -1     1221.68     1368.80    152.22 o
   3  18  -1     1699.72     1853.86    134.47 o
   4  18  -1       12.81      -38.71     80.02 o
   5  18  -1      613.39      591.70     92.33 o
   6  18  -1     1811.62     1940.06    141.69 o
   7  18  -1     1494.35     1619.84    130.19 o
   8  18  -1       75.19      148.74    200.36 o
   9  18  -1      599.13      745.40    103.12 o
  10  18  -1      721.19      788.01    111.02 o
  11  18  -1     2030.26     1882.58    148.03 o
  12  18  -1      651.63      528.73    113.44 o
  13  18  -1     3173.27     3477.74    194.97 o
  14  18  -1      563.94      555.72    125.67 o
  15  18  -1      530.60      626.51    135.92 o
  16  18  -1        4.39      -27.68    194.34 o
  17  18  -1      887.22       55.35    191.33 o
  18  18  -1      161.50       77.01    221.41 o
   3  19  -1     2991.93     2775.50    226.23 o
   4  19  -1      910.71      653.41    151.62 o
   5  19  -1      209.63      133.57    121.54 o
   6  19  -1      814.24      718.49    167.56 o
   7  19  -1      131.96       12.75     84.63 o
   8  19  -1      621.01      818.11    112.09 o
   9  19  -1     1637.30     1510.48    131.21 o
  10  19  -1      531.87      518.64    106.57 o
  11  19  -1     2808.63     2710.69    171.95 o
  12  19  -1     1404.93     1250.00    139.73 o
  13  19  -1      160.58      104.29    116.51 o
  14  19  -1      633.41      683.09    131.79 o
  15  19  -1      146.06      148.46    123.95 o
  16  19  -1      150.65      191.33    204.57 o
  17  19  -1       25.85       79.42    222.62 o
   2  20  -1     3228.73     3097.99    234.05 o
   3  20  -1      336.90      394.09    134.77 o
   4  20  -1     1309.32     1405.50    181.70 o
   5  20  -1      405.02      244.88    132.37 o
   6  20  -1      264.21      410.94    133.57 o
   7  20  -1      174.08       84.23    132.37 o
   8  20  -1     1792.46     1862.76    220.81 o
   9  20  -1      815.56     1014.41    172.08 o
  10  20  -1     3411.38     3147.93    243.07 o
  11  20  -1     1067.21     1167.84    191.33 o
  12  20  -1      994.10      845.95    184.71 o
  13  20  -1       63.84       94.46    158.24 o
  14  20  -1      280.00       81.83    168.47 o
  15  20  -1      181.66       16.85    167.87 o
   2  21  -1       13.23        9.63    125.15 o
   3  21  -1     1669.49     1715.96    208.78 o
   4  21  -1      902.63      967.48    174.48 o
   5  21  -1      405.50      388.08    157.64 o
   6  21  -1        1.37       97.47    128.16 o
   7  21  -1     1804.69     2056.50    220.21 o
   8  21  -1      722.92      705.76    170.87 o
   9  21  -1     1411.58     1652.78    211.79 o
  10  21  -1       83.43      101.08    135.38 o
  11  21  -1     1399.80     1311.04    199.15 o
  12  21  -1        1.46      -52.35    159.44 o
  13  21  -1       67.09      144.40    171.48 o
  14  21  -1      152.02        4.21    173.88 o
  15  21  -1      311.95      482.54    191.33 o
   1  22  -1     2957.83     2878.98    251.50 o
   2  22  -1     1931.79     2339.89    227.43 o
   3  22  -1     1294.00     1432.57    199.75 o
   4  22  -1      358.36      397.10    146.21 o
   5  22  -1      563.97      720.80    171.48 o
   6  22  -1     1003.90      928.98    181.10 o
   7  22  -1      107.38     -111.91    134.17 o
   8  22  -1      392.69      249.69    157.04 o
   9  22  -1       36.82       14.44    152.82 o
  10  22  -1     1436.27     1691.29    217.20 o
  11  22  -1       78.48       37.91    155.23 o
  12  22  -1        7.32       88.45    166.66 o
  13  22  -1      345.53      561.96    196.75 o
  14  22  -1      587.04      828.50    213.59 o
  15  22  -1      820.66      995.16    226.83 o
   0  23  -1     1768.21     1874.80    227.43 o
   1  23  -1     1993.80     2025.22    232.24 o
   2  23  -1     2060.28     1885.03    231.64 o
   3  23  -1      590.95      678.68    164.26 o
   4  23  -1      568.41      401.31    169.67 o
   5  23  -1      407.75      420.57    154.63 o
   6  23  -1       90.21       79.42    149.82 o
   7  23  -1      971.56      953.04    188.92 o
   8  23  -1      106.03      129.96    155.23 o
   9  23  -1      164.85      157.64    165.46 o
  10  23  -1      443.83      530.67    179.90 o
  11  23  -1      335.01      365.21    169.07 o
  12  23  -1      108.96      157.64    185.92 o
  13  23  -1      254.83      216.60    194.34 o
  14  23  -1      319.56      622.12    219.61 o
   1  24  -1      889.16      909.71    131.24 o
   2  24  -1     1759.55     1743.03    224.42 o
   3  24  -1      132.59      165.46    152.22 o
   4  24  -1      309.26      329.11    175.09 o
   6  24  -1     3920.05     4082.92    289.40 o
   7  24  -1       38.30      187.12    168.47 o
   8  24  -1     1190.84     1260.49    208.18 o
   9  24  -1      172.70      116.72    160.65 o
  10  24  -1      190.11      119.13    180.50 o
  11  24  -1       77.71      108.90    169.67 o
  12  24  -1      282.12      112.51    188.92 o
  13  24  -1      483.88      575.19    225.63 o
   0  25  -1     1024.23     1050.51    196.75 o
   1  25  -1     1271.07     1407.97    157.30 o
   2  25  -1       11.30      -16.63    109.10 o
   3  25  -1      203.85      156.43    173.28 o
   4  25  -1        8.59       60.17    149.21 o
   5  25  -1     2811.88     3162.37    290.61 o
   6  25  -1      252.84      186.52    163.65 o
   7  25  -1     2938.32     3283.30    291.81 o
   8  25  -1       59.79      -18.65    168.47 o
   9  25  -1      202.07      241.27    174.48 o
  10  25  -1       29.81      185.92    189.53 o
  11  25  -1       21.54      201.56    188.92 o
  12  25  -1       78.78      339.34    201.56 o
   1  26  -1      341.78      418.13    128.37 o
   2  26  -1      389.57      381.53    134.74 o
   3  26  -1      312.54      387.66    132.75 o
   4  26  -1      131.87      106.50    167.26 o
   5  26  -1      268.84       83.63    173.28 o
   6  26  -1     1971.81     2427.13    282.78 o
   7  26  -1      372.64      424.78    190.73 o
   8  26  -1      821.74      628.14    214.80 o
   9  26  -1       75.21       19.25    184.71 o
  10  26  -1      520.06      477.72    216.00 o
   0  27  -1      687.52      610.09    197.35 o
   1  27  -1       25.46       93.51    125.49 o
   2  27  -1      423.45      322.60    141.09 o
   3  27  -1      464.21      144.19    127.09 o
   4  27  -1      322.44      475.79    146.08 o
   5  27  -1      507.74      422.34    141.77 o
   6  27  -1      187.25      129.96    190.73 o
   7  27  -1      346.40      388.08    194.94 o
   8  27  -1       93.39       74.61    201.56 o
   9  27  -1      167.82       16.25    200.36 o
   1  28  -1      375.24      592.78    152.79 o
   2  28  -1      301.35      523.48    147.83 o
   3  28  -1      643.29      764.29    158.61 o
   4  28  -1      189.70      146.38    139.65 o
   5  28  -1      676.30      531.33    194.04 o
   6  28  -1      244.38      126.39    149.91 o
   7  28  -1       44.43      216.00    214.19 o
   0  29  -1      117.91       34.90    211.79 o
   1  29  -1       43.92       44.74    142.71 o
   2  29  -1      429.56      453.35    157.47 o
   3  29  -1      647.21      845.55    279.47 o
   2   0   0    22728.66    24610.07    746.37 o
   4   0   0    21253.06    25393.15    187.35 o
   6   0   0     1126.17     1148.64     74.01 o
   8   0   0     8975.68    10172.64    188.62 o
  10   0   0       13.68       66.58     74.91 o
  12   0   0    14008.65    14051.68    886.56 o
  14   0   0     9264.82     9694.61    750.28 o
  16   0   0      393.75      590.84    145.00 o
  18   0   0       36.34      122.74    138.99 o
  20   0   0     5790.39     6469.74    369.42 o
   1   1   0   102189.45    12438.01  27965.06 o
   2   1   0     6330.53     6517.71    208.85 o
   3   1   0        5.31       41.00     14.26 o
   4   1   0      522.58      897.97     41.34 o
   5   1   0     1448.19     1459.95     46.23 o
   6   1   0     6818.68     6485.74    130.02 o
   7   1   0     1253.12     1605.34     53.11 o
   8   1   0      282.45      392.66     34.24 o
   9   1   0     7290.08     7826.91    350.59 o
  10   1   0     3109.93     3109.10    142.68 o
  11   1   0    20135.03    19508.18    321.32 o
  12   1   0      221.80      275.64     43.13 o
  13   1   0     5297.42     5044.44    194.96 o
  14   1   0      219.11      288.64     62.04 o
  15   1   0      716.99      717.49    122.14 o
  16   1   0       15.41       20.82     86.56 o
  17   1   0     1462.77     1465.11    132.95 o
  18   1   0       23.50       38.37    104.65 o
  19   1   0     1385.10     1488.63    185.01 o
  20   1   0        9.94      185.92    180.50 o
  21   1   0     1484.43     1892.85    268.34 o
   1   2   0    13224.10    10834.51   1802.90 o
   2   2   0     1835.66     1222.91    885.66 o
   3   2   0     8211.63     8457.63    212.30 o
   4   2   0     3051.42     3625.74     68.58 o
   5   2   0    26991.67    27546.39    233.38 o
   6   2   0     2247.25     2125.80     53.88 o
   7   2   0     7542.02     7872.99    130.31 o
   8   2   0    25435.41    27189.23    524.49 o
   9   2   0    17317.11    18761.45    731.64 o
  10   2   0       12.56       36.28     32.07 o
  11   2   0     4099.15     4124.49    128.89 o
  12   2   0    12871.89    13134.64    305.08 o
  13   2   0      625.33      791.34     69.84 o
  14   2   0     4773.49     4713.09    200.76 o
  15   2   0       69.38       -7.88     79.12 o
  16   2   0        1.79      -55.03     82.52 o
  17   2   0        0.37      -43.21     93.61 o
  18   2   0        7.20       15.67    100.85 o
  19   2   0       80.68       53.55    158.84 o
  20   2   0     1728.08     1800.19    237.66 o
  21   2   0      560.04      675.07    229.84 o
   1   3   0      791.18      756.30     48.13 o
   2   3   0     4493.53     4644.76     73.37 o
   3   3   0     1234.94      832.61    634.16 o
   4   3   0    15839.11    15047.35    594.43 o
   5   3   0    14491.25    13734.65    260.14 o
   6   3   0    10879.39    11788.20    298.02 o
   7   3   0     3849.12     3763.26     83.63 o
   8   3   0     4222.42     3807.48    115.69 o
   9   3   0    16610.81    17558.81    482.25 o
  10   3   0    32025.49    32325.46   1048.49 o
  11   3   0     7572.88     7774.12    232.28 o
  12   3   0     1700.20     1634.56    138.65 o
  13   3   0     3541.90     3601.48    131.49 o
  14   3   0      264.83      358.76     66.08 o
  15   3   0      250.07      216.17     87.64 o
  16   3   0        1.50       32.58     89.76 o
  17   3   0     1450.10     1686.08    145.12 o
  18   3   0       36.67      149.82    148.61 o
  19   3   0       33.75        7.82    152.22 o
  20   3   0      642.72      705.16    201.56 o
  21   3   0       39.10       88.45    183.51 o
  22   3   0      388.13      516.83    236.46 o
   0   4   0      474.64      510.21     46.33 o
   1   4   0     2730.21     3178.01     81.83 o
   2   4   0     3587.28     3475.18    196.14 o
   3   4   0    52026.04    53701.09    322.24 o
   4   4   0    14098.29    13435.25    204.57 o
   5   4   0        3.81      -30.16     32.51 o
   6   4   0     3945.75     3883.83     81.21 o
   7   4   0       90.19       30.42     32.98 o
   8   4   0     8761.75     8303.41    191.12 o
   9   4   0    13440.92    13493.90    417.71 o
  10   4   0        4.44       60.55     43.13 o
  11   4   0     8490.11     8741.33    256.19 o
  12   4   0      847.66      944.80     71.28 o
  13   4   0     3698.43     3910.86    210.88 o
  14   4   0     1017.78      986.18     78.98 o
  15   4   0     1407.03     1233.43    121.80 o
  16   4   0    10349.16     8481.72    334.53 o
  17   4   0      284.86      371.23    154.03 o
  18   4   0     1150.09      666.05    170.87 o
  19   4   0        0.90       35.50    151.62 o
  20   4   0       72.89       44.52    179.30 o
  21   4   0      970.82      771.94    212.39 o
  22   4   0        0.99      276.77    227.43 o
   1   5   0     1536.56     1639.55     83.63 o
   2   5   0     6428.61     6001.13    195.54 o
   3   5   0    34592.84    34851.46    882.35 o
   4   5   0      344.69      400.70     85.44 o
   5   5   0     9309.35     6969.27   2965.02 o
   6   5   0      735.55      613.14     76.71 o
   7   5   0        0.67      -14.51     42.06 o
   8   5   0      164.71      142.15     48.56 o
   9   5   0      472.45      416.38     58.02 o
  10   5   0     4935.90     5332.33    195.93 o
  11   5   0      611.58      620.79     63.92 o
  12   5   0      169.18      115.84     66.18 o
  13   5   0      313.35      222.21     74.29 o
  14   5   0     2538.28     2553.61    159.74 o
  15   5   0     9208.99     8641.16    327.91 o
  16   5   0      724.67      923.56    166.66 o
  17   5   0     4248.40     3919.87    274.96 o
  18   5   0      576.70      425.38    158.84 o
  19   5   0      144.33      200.36    166.06 o
  20   5   0       11.14       27.68    169.07 o
  21   5   0       51.44        7.82    197.35 o
  22   5   0       59.82      361.00    215.40 o
   0   6   0     4107.77     4749.57    102.89 o
   1   6   0    45624.88    49145.46    406.73 o
   2   6   0     7605.00     7826.83    378.45 o
   3   6   0    14305.88    15412.55    162.59 o
   4   6   0    26364.44    27878.33   2267.09 o
   5   6   0     1727.26     1468.61    231.94 o
   6   6   0     1813.05     1697.78    400.11 o
   7   6   0     5675.63     5240.96    125.48 o
   8   6   0     1349.91     1416.76     91.75 o
   9   6   0        3.83       73.13     51.27 o
  10   6   0       30.82       36.64     56.52 o
  11   6   0        4.66       46.96     59.61 o
  12   6   0       14.43       42.66     64.72 o
  13   6   0       16.97       13.61     69.95 o
  14   6   0     2616.97     2648.88    262.63 o
  15   6   0     1941.97     2167.03    179.00 o
  16   6   0     6838.76     6228.47    305.05 o
  17   6   0      552.44      682.29    167.26 o
  18   6   0      822.26      762.92    182.91 o
  19   6   0     2243.60     2066.13    253.90 o
  20   6   0        9.22      -12.64    171.48 o
  21   6   0       41.42       54.75    196.14 o
  22   6   0      119.02       84.23    209.38 o
   1   7   0     8997.39     9561.71    152.82 o
   2   7   0    10647.55    10633.19    133.49 o
   3   7   0     2174.45     2400.53     84.81 o
   4   7   0      338.45      290.65     45.85 o
   5   7   0     1259.75     1360.27    125.15 o
   6   7   0    35620.52    25270.63   8598.44 o
   7   7   0     4245.85     3693.12    496.98 o
   8   7   0     9118.37     9098.92    529.17 o
   9   7   0       35.89       81.79    124.55 o
  10   7   0      683.53      671.10     94.16 o
  11   7   0       64.49       -2.60     58.75 o
  12   7   0     3540.25     3435.32    241.27 o
  13   7   0     1697.00     1746.94    126.04 o
  14   7   0     4910.92     4795.01    165.22 o
  15   7   0      883.78      956.22    154.93 o
  16   7   0      231.54      181.70    138.99 o
  17   7   0      156.38      131.16    143.20 o
  18   7   0     2795.16     2571.53    256.31 o
  19   7   0        6.46      -10.83    158.84 o
  20   7   0     2447.36     2431.34    294.22 o
  21   7   0      623.06      483.14    214.80 o
  22   7   0       41.30     -122.74    206.37 o
   0   8   0     1591.88     1892.85     89.65 o
   1   8   0     8053.68     8206.75    148.01 o
   2   8   0    10941.45    10305.97    176.29 o
   3   8   0      888.10      757.86     81.53 o
   4   8   0      447.75      427.38     58.96 o
   5   8   0    16016.76    14676.65    187.53 o
   6   8   0     1311.84     1149.75     89.34 o
   7   8   0    28483.05    28410.77    398.30 o
   8   8   0     3157.73     2981.52    393.79 o
   9   8   0      772.44      791.00     77.02 o
  10   8   0       99.22       91.12     62.62 o
  11   8   0       17.51       70.67     65.33 o
  12   8   0     4147.65     4291.93    181.40 o
  13   8   0     5307.68     5376.97    295.72 o
  14   8   0      742.78      611.78     99.88 o
  15   8   0     2187.55     2216.46    180.50 o
  16   8   0       12.90     -125.15    125.75 o
  17   8   0        6.55      154.03    147.41 o
  18   8   0      673.11      844.74    182.31 o
  19   8   0     2592.08     2332.67    267.14 o
  20   8   0       22.39       28.88    181.10 o
  21   8   0      168.90      -28.28    193.14 o
  22   8   0       26.60       84.23    220.21 o
   1   9   0    27197.14    27989.00    293.61 o
   2   9   0     3085.62     3251.42    123.34 o
   3   9   0     1369.88     1282.09     80.18 o
   4   9   0     2172.99     2095.46     95.20 o
   5   9   0      289.19      165.44     50.44 o
   6   9   0    24496.32    23800.49    610.69 o
   7   9   0     5590.22     5224.53    137.42 o
   8   9   0     4032.27     3087.52   1577.57 o
   9   9   0      509.57      617.26     76.10 o
  10   9   0     1857.62     1885.27    119.65 o
  11   9   0      250.52      213.33     74.79 o
  12   9   0      390.94      386.53     80.46 o
  13   9   0     9322.13     9318.54    777.96 o
  14   9   0     3510.22     3731.83    161.91 o
  15   9   0     1452.57     1431.73    126.38 o
  16   9   0       48.70       89.65    142.60 o
  17   9   0     1720.48     1519.21    205.77 o
  18   9   0      175.05      135.38    157.04 o
  19   9   0      296.16      228.03    184.71 o
  20   9   0      581.20      643.78    204.57 o
  21   9   0      781.86      874.22    229.24 o
  22   9   0      133.20      130.56    227.43 o
   0  10   0    21076.58    20981.38    248.49 o
   1  10   0     1057.45     1129.25    178.70 o
   2  10   0    12991.02    13666.89    217.80 o
   3  10   0      363.28      349.30     52.04 o
   4  10   0      206.10      204.79     51.81 o
   5  10   0     7739.77     7743.86    152.05 o
   6  10   0      710.68      674.76     77.01 o
   7  10   0     4211.88     4297.53    134.00 o
   8  10   0     1177.10     1273.25    104.79 o
   9  10   0     1235.11      817.02    401.31 o
  10  10   0      713.91      662.05    154.03 o
  11  10   0     7937.09     7567.17    227.73 o
  12  10   0     1953.68     1842.92    156.13 o
  13  10   0     1402.74     1654.52    124.78 o
  14  10   0     2229.78     2269.26    143.80 o
  15  10   0     1138.01     1246.45    117.22 o
  16  10   0       73.99       94.46    147.41 o
  17  10   0      719.10      596.25    181.70 o
  18  10   0     1052.39      787.58    195.54 o
  19  10   0      412.45      220.81    184.71 o
  20  10   0      161.66       99.88    190.13 o
  21  10   0        8.68      -98.07    205.17 o
   1  11   0    32881.19    35336.23    249.40 o
   2  11   0    30763.35    31008.29    955.15 o
   3  11   0     5659.43     5404.04    126.05 o
   4  11   0     6705.29     6707.50    142.97 o
   5  11   0      190.94      265.09     57.62 o
   6  11   0      177.05      178.18     62.38 o
   7  11   0     1055.27     1196.18     90.09 o
   8  11   0     4792.59     4705.64    149.73 o
   9  11   0     1636.66     1525.08    117.54 o
  10  11   0     8738.55     8973.28    280.98 o
  11  11   0      309.30      215.99     74.94 o
  12  11   0     5737.87     5480.18    177.31 o
  13  11   0     1501.63     1487.91    128.16 o
  14  11   0      682.64      714.71     99.76 o
  15  11   0      655.57      670.88    109.13 o
  16  11   0      433.61      537.89    165.46 o
  17  11   0      291.39       78.82    152.82 o
  18  11   0      546.07      628.14    193.74 o
  19  11   0      205.60      -18.65    177.49 o
  20  11   0      179.57      129.96    197.35 o
  21  11   0      276.44      398.30    226.23 o
   0  12   0     4397.75     5309.72    145.60 o
   1  12   0     1775.47     1829.01     97.47 o
   2  12   0      449.51      466.29     98.07 o
   3  12   0    24687.06    25306.26    525.86 o
   4  12   0     1566.57     1657.45    199.45 o
   5  12   0     2326.86     2412.77    180.80 o
   6  12   0        4.69       70.04     60.36 o
   7  12   0     1539.85     1591.83    144.10 o
   8  12   0        0.43        8.99     64.09 o
   9  12   0     9045.85     8974.98    198.04 o
  10  12   0     1156.53     1306.16    104.57 o
  11  12   0     3614.42     3206.71    570.08 o
  12  12   0      772.53      599.75    352.28 o
  13  12   0      933.73     1046.94    108.19 o
  14  12   0      409.99      464.18     95.00 o
  15  12   0      464.28      629.55    109.59 o
  16  12   0      358.07      420.45    103.57 o
  17  12   0      744.02      607.08    178.70 o
  18  12   0       83.58      130.56    178.70 o
  19  12   0      100.06      -55.96    175.69 o
  20  12   0       68.96      137.78    200.36 o
  21  12   0       84.92     -167.87    212.39 o
   1  13   0     6645.91     6834.10    142.60 o
   2  13   0    22895.77    26078.66    534.94 o
   3  13   0     1432.42     1669.66    116.72 o
   4  13   0    11168.17    11843.71    193.46 o
   5  13   0        2.58        6.45     56.37 o
   6  13   0       55.64        4.84     60.49 o
   7  13   0      224.31      392.91     74.44 o
   8  13   0     8681.80     8266.31    190.39 o
   9  13   0      849.63      811.79     90.39 o
  10  13   0     7628.83     7933.90    319.49 o
  11  13   0      372.47      325.32     82.88 o
  12  13   0     4667.61     4620.19    172.23 o
  13  13   0       70.33       -8.40     77.00 o
  14  13   0      792.90      739.91    117.93 o
  15  13   0      104.15      155.44     97.38 o
  16  13   0        9.81       27.72     99.49 o
  17  13   0      150.39      131.77    169.07 o
  18  13   0      151.35       71.00    183.51 o
  19  13   0        2.39      -43.92    181.70 o
  20  13   0        0.09     -152.22    196.75 o
   0  14   0     6829.70     8076.79    187.72 o
   1  14   0     1944.25     2145.97    163.05 o
   2  14   0    10816.86    11106.75    265.49 o
   3  14   0    10733.52    11174.34    594.45 o
   4  14   0      338.11      166.95     64.12 o
   5  14   0       16.08       42.33     60.13 o
   6  14   0     1066.60     1303.32    148.01 o
   7  14   0      109.41      141.31     87.54 o
   8  14   0      152.42      123.66     69.34 o
   9  14   0     7982.41     7783.61    195.45 o
  10  14   0       87.86       83.28     77.62 o
  11  14   0    11088.09    10990.34    537.29 o
  12  14   0      718.70      641.48    140.79 o
  13  14   0       21.37      -84.41     84.41 o
  14  14   0      676.30      519.12    388.08 o
  15  14   0      264.00      165.19    148.91 o
  16  14   0        0.71       -2.49    104.57 o
  17  14   0        3.51      120.33    171.48 o
  18  14   0       48.25      -71.60    184.11 o
  19  14   0       12.72        1.20    191.33 o
  20  14   0      138.68      344.76    226.23 o
   1  15   0     8057.34     8796.54    142.68 o
   2  15   0     4461.46     5117.62    192.26 o
   3  15   0      935.88      855.62     82.00 o
   4  15   0      379.33      339.10     75.44 o
   5  15   0      353.72      433.02     75.62 o
   6  15   0     3766.19     3549.95    143.62 o
   7  15   0     4521.88     4575.86    157.98 o
   8  15   0      117.28      210.58     76.55 o
   9  15   0      237.25       83.61     92.66 o
  10  15   0     5209.05     5418.73    181.12 o
  11  15   0      126.21       96.93     83.73 o
  12  15   0     1209.54     1231.94    121.22 o
  13  15   0     6013.37     6075.07    206.26 o
  14  15   0     1145.22     1129.79    127.37 o
  15  15   0     1772.34     1119.30    882.05 o
  16  15   0      642.37      441.83    118.85 o
  17  15   0      551.59      655.82    199.15 o
  18  15   0       63.24      -41.52    190.73 o
  19  15   0      371.66      477.72    208.78 o
  20  15   0       26.78     -171.48    210.58 o
   0  16   0      140.71      136.58     74.01 o
   1  16   0     4796.14     5271.25    111.49 o
   2  16   0     2945.00     3168.82    150.14 o
   3  16   0        1.40        7.26     61.00 o
   4  16   0       69.92       44.80     68.13 o
   5  16   0     4059.27     4219.04    237.66 o
   6  16   0      703.78      948.32    106.19 o
   7  16   0     6297.26     6122.71    330.32 o
   8  16   0     1194.88     1064.09    105.08 o
   9  16   0       32.79      -37.01    105.29 o
  10  16   0      157.56      216.77     85.23 o
  11  16   0      117.22      130.79    130.86 o
  12  16   0     4532.53     5007.83    192.59 o
  13  16   0      840.41     1060.98    123.15 o
  14  16   0     1561.52     1560.11    142.33 o
  15  16   0     1897.34     2283.51    179.84 o
  16  16   0      124.25       78.74    120.03 o
  17  16   0       13.04     -173.28    173.28 o
  18  16   0      364.23      377.25    211.19 o
  19  16   0      255.23      427.79    225.02 o
   1  17   0    11605.31    11010.53    338.74 o
   2  17   0     4200.43     3949.95    233.45 o
   3  17   0      898.07      986.43    189.83 o
   4  17   0      871.96     1119.37     95.98 o
   5  17   0      474.73      649.17     88.79 o
   6  17   0     7939.04     7792.07    395.60 o
   7  17   0      637.48      749.29     97.82 o
   8  17   0     4582.18     4640.73    173.47 o
   9  17   0     1370.51     1421.44    120.45 o
  10  17   0      107.07       58.87     81.90 o
  11  17   0      173.60      269.45     92.90 o
  12  17   0     1549.99     1820.42    157.47 o
  13  17   0     2904.81     2899.43    225.02 o
  14  17   0      807.66      796.08    127.63 o
  15  17   0      281.41      286.09    124.19 o
  16  17   0      406.54      334.98    131.22 o
  17  17   0       32.08      144.40    196.75 o
  18  17   0     1099.40     -120.94    188.92 o
  19  17   0       13.64       89.05    216.60 o
   0  18   0     1793.98     1671.43    199.15 o
   1  18   0     4751.39     5221.28    262.93 o
   2  18   0      195.17      261.12    126.35 o
   3  18   0      100.84      246.68    116.72 o
   4  18   0     2566.19     2305.59    206.97 o
   5  18   0     1706.32     1592.01    177.49 o
   6  18   0     2087.25     2105.84    199.15 o
   7  18   0     6132.54     6343.99    284.59 o
   8  18   0      998.62     1152.84    112.82 o
   9  18   0      173.28      124.81     90.35 o
  10  18   0       70.63       38.98     87.63 o
  11  18   0      361.14      323.62     99.28 o
  12  18   0      472.74      432.23    110.59 o
  13  18   0      576.94      615.77    125.03 o
  14  18   0      138.37       96.93    114.25 o
  15  18   0      241.53      394.53    127.98 o
  16  18   0      907.71     1006.48    150.70 o
  17  18   0      471.32      606.48    220.81 o
  18  18   0      351.52      346.56    230.44 o
   1  19   0       30.85      204.57    123.34 o
   2  19   0       13.78       77.01    119.73 o
   3  19   0     5367.53     5222.48    270.75 o
   4  19   0      121.62      134.77    116.12 o
   5  19   0     1339.29     1363.38    176.29 o
   6  19   0     5278.95     4682.18    262.93 o
   7  19   0      165.70      180.50    119.73 o
   8  19   0     1549.59     1448.22    185.92 o
   9  19   0      861.83      707.56    163.65 o
  10  19   0      407.35      634.16    154.03 o
  11  19   0      175.31      190.13    131.16 o
  12  19   0      532.72      753.29    176.89 o
  13  19   0       50.87      121.54    151.62 o
  14  19   0      208.38       18.05    164.26 o
  15  19   0      884.49     1000.57    207.58 o
  16  19   0        1.29      -31.29    171.48 o
   0  20   0       59.59      286.39    128.76 o
   1  20   0     1102.61     1023.36    117.39 o
   2  20   0     2913.81     3261.64    233.45 o
   3  20   0      827.18      776.75    156.43 o
   4  20   0     4774.36     4637.66    262.93 o
   5  20   0       86.36      -28.28    118.53 o
   6  20   0      756.40      765.92    164.26 o
   7  20   0     1063.69     1095.64    168.47 o
   8  20   0     1427.70     1764.09    212.39 o
   9  20   0     1681.23     1540.87    197.95 o
  10  20   0      201.96      290.61    147.41 o
  11  20   0      951.94      655.82    163.65 o
  12  20   0        1.24      150.42    150.42 o
  13  20   0      119.80       72.20    157.04 o
  14  20   0      154.36      243.07    168.47 o
  15  20   0       33.80      -39.11    169.07 o
  16  20   0      818.90      797.21    216.00 o
   1  21   0      907.02     1107.66    167.26 o
   2  21   0      183.25      267.45     98.57 o
   3  21   0     7828.02     6951.67    318.88 o
   4  21   0       34.88       65.58    130.56 o
   5  21   0     1057.47     1217.78    181.70 o
   6  21   0       69.87      -69.79    128.76 o
   7  21   0      280.56      173.88    137.18 o
   8  21   0      325.86      214.80    141.99 o
   9  21   0     3200.26     3341.67    265.34 o
  10  21   0     2885.09     2851.91    249.09 o
  11  21   0       37.84      137.78    150.42 o
  12  21   0        9.85       10.23    155.83 o
  13  21   0       23.81        2.41    173.88 o
  14  21   0       15.40     -123.94    178.70 o
  15  21   0      303.51      202.16    190.73 o
  16  21   0      163.19      270.15    209.38 o
   0  22   0      858.85      537.29    164.86 o
   1  22   0     1334.37     1841.87    146.42 o
   2  22   0     1361.17     1385.95    222.92 o
   3  22   0      233.29      234.17    100.79 o
   4  22   0      623.82      844.14    176.89 o
   5  22   0     1320.62     1460.25    196.75 o
   6  22   0        5.38       71.00    135.38 o
   7  22   0      894.41      728.02    178.09 o
   8  22   0     4239.06     3656.34    265.94 o
   9  22   0     1829.29     1857.35    223.82 o
  10  22   0      291.78      316.48    160.04 o
  11  22   0       70.04      162.45    157.64 o
  12  22   0       20.25       53.55    169.07 o
  13  22   0      424.91      234.65    196.14 o
  14  22   0       40.63      110.71    188.92 o
  15  22   0       59.74       -3.61    195.54 o
   1  23   0     1173.41     1177.53    135.70 o
   2  23   0     1434.59     1414.84    141.20 o
   3  23   0      607.41      854.02    124.55 o
   4  23   0      211.28      367.59    112.07 o
   5  23   0       42.24      114.32    143.80 o
   6  23   0     2122.24     1810.42    221.41 o
   7  23   0       92.85       -8.42    151.02 o
   8  23   0      444.90      555.34    164.26 o
   9  23   0     3595.42     3283.30    283.39 o
  10  23   0      280.65      220.21    173.28 o
  11  23   0      511.65      509.01    187.12 o
  12  23   0       20.57       40.31    178.09 o
  13  23   0        2.04      187.12    188.32 o
  14  23   0        3.82      -70.40    191.33 o
   0  24   0     9974.03    10165.79    395.90 o
   1  24   0       15.63       38.51    110.23 o
   2  24   0      492.13      509.79    116.29 o
   3  24   0      131.95      274.30    111.44 o
   4  24   0        1.49      -25.92    104.11 o
   5  24   0      226.52      152.29    120.39 o
   6  24   0        0.51      -10.23    144.40 o
   7  24   0      867.25      824.89    194.34 o
   8  24   0      902.81      922.36    202.16 o
   9  24   0      658.44      725.01    196.75 o
  10  24   0       56.84       92.06    176.29 o
  11  24   0        2.00      -11.43    167.87 o
  12  24   0      473.31      708.16    209.98 o
  13  24   0       14.37       33.69    193.74 o
   1  25   0     3688.83     3997.77    207.33 o
   2  25   0      120.27      158.86    114.01 o
   3  25   0      127.12       20.60    150.42 o
   4  25   0       83.50       -8.52    108.31 o
   5  25   0       11.43       37.61    116.29 o
   6  25   0        2.35       30.98    118.74 o
   7  25   0       43.02       51.71    215.40 o
   8  25   0      159.73       16.85    169.67 o
   9  25   0      468.75      460.28    184.71 o
  10  25   0        3.61       53.55    185.31 o
  11  25   0     1555.98     1431.97    237.06 o
  12  25   0      200.63      282.78    202.76 o
   0  26   0     3092.70     2434.35    272.56 o
   1  26   0      523.10      521.73    129.69 o
   2  26   0       44.31      209.89    121.99 o
   3  26   0      201.51       67.40    119.47 o
   4  26   0        0.69      132.07    167.56 o
   5  26   0      124.91      245.72    149.51 o
   6  26   0      205.06      145.86    130.82 o
   7  26   0      133.65      128.51    127.09 o
   8  26   0      738.06      845.70    162.57 o
   9  26   0       25.99     -154.63    174.48 o
  10  26   0        6.64      296.02    205.77 o
   1  27   0       17.58      101.94    128.86 o
   2  27   0       46.96       50.17    128.98 o
   3  27   0        5.54        2.62    126.25 o
   4  27   0        0.73       89.55    168.17 o
   5  27   0      223.28      256.94    137.81 o
   6  27   0       42.96       22.15    133.78 o
   7  27   0      986.21     1097.60    162.33 o
   8  27   0        8.33      205.65    150.73 o
   9  27   0      474.62      317.08    200.36 o
   0  28   0      163.86       36.70    198.55 o
   1  28   0      338.14      182.79    136.24 o
   2  28   0        1.33      -27.62    133.43 o
   3  28   0       25.20       55.09    230.14 o
   4  28   0      415.78      383.34    149.05 o
   5  28   0      134.37      189.80    146.71 o
   6  28   0        1.09      -61.71    142.96 o
   7  28   0      230.52      308.88    156.30 o
   1  29   0        4.20     -138.37    138.37 o
   2  29   0      164.69      269.45    148.64 o
   3  29   0      210.38      359.10    155.69 o
   4  29   0       86.50      113.85    154.03 o
   2   0   1    20605.66    21140.21    218.41 o
   4   0   1    85787.17    86743.26   2367.57 o
   6   0   1    52356.93    55784.12   3166.28 o
   8   0   1    22465.61    22405.01   1897.36 o
  10   0   1     2983.16     2991.50    160.95 o
  12   0   1     2834.80     2900.06    124.80 o
  14   0   1     8792.96     9479.68    396.20 o
  16   0   1     1057.67     1061.94    172.68 o
   0   1   1    45607.26    48072.69    421.17 o
   1   1   1    26964.76    28709.13    380.47 o
   2   1   1     5617.41     6040.43     78.49 o
   3   1   1    19043.81    20091.93    489.02 o
   4   1   1     8910.57     8791.10     99.44 o
   5   1   1    57368.64    61051.94    610.50 o
   6   1   1      530.62      625.55     44.64 o
   7   1   1    27582.94    27929.73    788.80 o
   8   1   1      333.01      369.66     37.34 o
   9   1   1     2255.80     2268.71     92.92 o
  10   1   1     1768.04     1889.40     70.53 o
  11   1   1     1223.01     1273.87     65.85 o
  12   1   1      584.88      628.10     54.51 o
  13   1   1     1335.14     1540.80     78.03 o
  14   1   1     1342.53     1419.48     81.29 o
  15   1   1     4277.75     4464.57    206.10 o
  16   1   1     1083.73     1007.19    176.89 o
  17   1   1       90.56      160.65    143.20 o
   1   2   1    18249.07    19166.04    774.05 o
   2   2   1    16458.26    16837.22    141.36 o
   3   2   1     1537.68     1013.61    412.73 o
   4   2   1     7344.48     7729.18     90.28 o
   5   2   1    32696.14    35617.19    698.78 o
   6   2   1    38658.27    38291.88   1117.33 o
   7   2   1      263.92      293.01     36.02 o
   8   2   1     7643.70     8279.69    197.94 o
   9   2   1     2436.48     2559.48    114.29 o
  10   2   1     8474.34     8530.06    175.77 o
  11   2   1     2302.19     2383.42     81.02 o
  12   2   1     1705.32     1738.89     94.04 o
  13   2   1     1610.76     1813.04     94.34 o
  14   2   1     6062.83     6106.00    258.73 o
  15   2   1     3598.03     3366.07    149.86 o
  16   2   1      864.44     1127.53    167.26 o
  17   2   1     1362.73     1054.72    181.70 o
  18   2   1     1195.42      936.20    189.53 o
   0   3   1     5770.84     6367.46    115.52 o
   1   3   1     6203.30     6295.27    342.65 o
   2   3   1    22298.42    21926.28    254.63 o
   3   3   1    27263.36    27113.32    986.13 o
   4   3   1    15815.13    14249.61   9206.73 o
   5   3   1     9813.69    10306.46    178.70 o
   6   3   1     3696.11     3585.32    235.85 o
   7   3   1     9006.18     9631.86    150.77 o
   8   3   1     3516.97     3583.67    177.19 o
   9   3   1     7802.62     8120.86    430.19 o
  10   3   1      903.22      997.03     76.64 o
  11   3   1     7388.22     7757.05    379.35 o
  12   3   1      957.48      962.79     86.01 o
  13   3   1      906.26     1010.18     92.28 o
  14   3   1     1860.16     1691.20    123.08 o
  15   3   1     1624.13     1767.07    127.54 o
  16   3   1     4961.54     4511.91    270.75 o
  17   3   1      374.85      391.08    149.21 o
  18   3   1     1297.22     1378.42    203.97 o
  19   3   1      602.57      658.83    192.53 o
   1   4   1    37890.88    38072.49    562.18 o
   2   4   1    18393.66    19238.34    211.79 o
   3   4   1     9336.18    10511.70    349.57 o
   4   4   1    20234.95    21734.80    194.94 o
   5   4   1    27013.12    22441.56  14606.40 o
   6   4   1    14010.20    14305.48    740.35 o
   7   4   1      641.27      575.60     57.93 o
   8   4   1     8340.91     8765.18    157.83 o
   9   4   1     7299.55     7443.22    429.59 o
  10   4   1    17220.30    17480.36    635.66 o
  11   4   1     2857.78     3043.75    127.87 o
  12   4   1     4307.96     4610.48    219.31 o
  13   4   1     1235.29     1282.38    100.89 o
  14   4   1     2085.24     2301.33    260.82 o
  15   4   1     4334.51     4283.74    215.40 o
  16   4   1      159.72      333.50     87.58 o
  17   4   1     2873.68     2504.74    243.68 o
  18   4   1      408.46      489.76    161.85 o
  19   4   1      261.00      599.86    190.13 o
  20   4   1      252.13      101.68    184.11 o
   0   5   1    54999.48    60501.95    503.60 o
   1   5   1     2769.99     3321.51     77.50 o
   2   5   1     1442.97     2532.49    215.40 o
   3   5   1    22190.61    22094.55    305.05 o
   4   5   1     7509.93     7487.48    210.28 o
   5   5   1     7406.88     7710.85    260.22 o
   6   5   1      783.83      546.55    442.83 o
   7   5   1    14035.73    14584.28    444.33 o
   8   5   1     6624.00     6427.72    196.44 o
   9   5   1    11421.71    10775.70    372.73 o
  10   5   1      983.55      949.13     79.71 o
  11   5   1    13297.76    13550.65    670.56 o
  12   5   1      592.36      567.98     79.44 o
  13   5   1     1357.70     1427.21    116.65 o
  14   5   1     1343.84     1540.10    120.03 o
  15   5   1     1346.81     1460.05    115.82 o
  16   5   1      258.61      172.25     92.06 o
  17   5   1      478.79      572.79    162.45 o
  18   5   1      104.44       69.19    145.00 o
  19   5   1      602.10      786.98    190.73 o
  20   5   1      651.70      839.93    222.62 o
   1   6   1     9546.85     8819.09    211.69 o
   2   6   1    24578.58    26338.46    204.31 o
   3   6   1     8678.60     9443.18    312.57 o
   4   6   1    12308.04    12759.58    157.22 o
   5   6   1     2283.96     2435.16     89.69 o
   6   6   1    12806.61    13296.42    178.89 o
   7   6   1     4800.02     3412.04   2371.17 o
   8   6   1    20765.23    21876.10    250.39 o
   9   6   1     5239.93     5130.48    138.74 o
  10   6   1     9847.59     9811.47    189.21 o
  11   6   1     1805.33     1815.00    139.89 o
  12   6   1     4263.39     4491.26    248.79 o
  13   6   1     4061.76     4186.38    156.67 o
  14   6   1     1527.95     1685.10    259.62 o
  15   6   1      314.38      257.57     85.78 o
  16   6   1      393.89      379.89     94.74 o
  17   6   1     1471.81     1514.40    194.94 o
  18   6   1      123.28      -41.52    143.80 o
  19   6   1      131.39      161.25    157.64 o
  20   6   1     1104.53      987.94    228.03 o
  21   6   1      263.15      163.65    200.96 o
   0   7   1    53145.27    53017.20    495.77 o
   1   7   1      293.32      529.83     39.91 o
   2   7   1    24995.09    25461.46    279.17 o
   3   7   1     8172.20     8859.73    202.76 o
   4   7   1    12059.89    13675.84    416.96 o
   5   7   1     6526.87     6409.65    127.65 o
   6   7   1     3605.06     3927.97    112.09 o
   7   7   1     4643.10     4931.62    129.30 o
   8   7   1     8227.34     5892.88   3940.33 o
   9   7   1     2548.11     2602.59    186.22 o
  10   7   1      132.79       79.19     58.59 o
  11   7   1     1868.97     2218.64    124.13 o
  12   7   1     6598.44     6802.09    327.61 o
  13   7   1      932.17      841.07     95.65 o
  14   7   1     5114.66     5383.73    387.47 o
  15   7   1     1200.46     1207.87    113.19 o
  16   7   1     1631.29     1840.85    189.22 o
  17   7   1      130.18       65.58    135.98 o
  18   7   1      897.74     1101.65    193.14 o
  19   7   1       66.13       78.22    170.27 o
  20   7   1     1099.04     1426.56    240.67 o
  21   7   1      135.29       44.52    207.58 o
   1   8   1    39370.17    39158.07   1385.03 o
   2   8   1     4007.28     4353.38     93.43 o
   3   8   1    11470.35    12115.11    161.55 o
   4   8   1     1489.55     1500.46     81.66 o
   5   8   1     8142.88     8065.00    354.68 o
   6   8   1    16045.79    16476.82    385.97 o
   7   8   1     2293.95     2328.42    104.39 o
   8   8   1      183.71      188.67     59.28 o
   9   8   1     5158.01     4031.17   2723.15 o
  10   8   1      663.96      624.02     77.78 o
  11   8   1     6174.27     6175.95    285.19 o
  12   8   1     1485.25     1430.54    111.88 o
  13   8   1     7231.47     6789.30    230.74 o
  14   8   1     2409.72     2422.20    140.23 o
  15   8   1     1466.76     1565.98    185.61 o
  16   8   1      507.90      461.73     99.88 o
  17   8   1      651.22      556.54    166.06 o
  18   8   1      622.11      648.60    175.09 o
  19   8   1     1162.46     1299.00    222.02 o
  20   8   1      110.82      221.41    174.48 o
  21   8   1     1142.75     1228.61    258.72 o
  22   8   1      170.07      119.13    219.61 o
   0   9   1    27984.94    29075.02    377.85 o
   1   9   1      320.14      386.07     34.63 o
   2   9   1    11086.89    10839.23    227.73 o
   3   9   1     3070.04     2580.29    193.14 o
   4   9   1    10272.50    10085.83    402.82 o
   5   9   1     6908.83     5858.71    131.58 o
   6   9   1      559.89      708.95     67.07 o
   7   9   1     6993.13     7157.46    156.70 o
   8   9   1     8902.01     8890.07    176.98 o
   9   9   1     3095.61     3015.77    129.75 o
  10   9   1     1921.11     1121.72    880.54 o
  11   9   1     2904.75     2764.04    134.14 o
  12   9   1     7881.40     7598.69    544.21 o
  13   9   1     3948.83     3843.49    156.97 o
  14   9   1     2095.99     2031.20    137.58 o
  15   9   1      949.11     1136.98    113.73 o
  16   9   1      521.06      386.54    140.79 o
  17   9   1      213.40      -35.50    141.99 o
  18   9   1      105.33      145.60    152.82 o
  19   9   1      234.35      128.16    174.48 o
  20   9   1      914.53     1109.48    225.02 o
  21   9   1       95.54      244.28    211.19 o
  22   9   1      366.17      709.37    238.86 o
   1  10   1    13777.15    14433.70    135.29 o
   2  10   1     3343.18     3507.83    145.90 o
   3  10   1     7466.68     7951.04    136.12 o
   4  10   1     6125.39     5658.53    131.16 o
   5  10   1     6262.13     6173.92    173.58 o
   6  10   1     6993.67     6476.53    217.20 o
   7  10   1     2684.23     2560.35    116.65 o
   8  10   1     5115.12     4778.79    144.07 o
   9  10   1     5515.37     5278.96    308.66 o
  10  10   1     2409.90     2392.41    130.82 o
  11  10   1      633.23      379.37    274.06 o
  12  10   1      713.92      658.16     91.52 o
  13  10   1     4913.93     4979.14    252.10 o
  14  10   1      982.84     1088.95    124.24 o
  15  10   1      305.64      302.26     91.52 o
  16  10   1      360.27      297.94    146.21 o
  17  10   1      706.71      556.54    161.25 o
  18  10   1      319.24      509.61    175.09 o
  19  10   1      235.07      345.96    179.30 o
  20  10   1      307.33      242.47    195.54 o
  21  10   1      330.71      449.45    220.21 o
   0  11   1      778.87     1020.43    125.75 o
   1  11   1      773.24     1033.57     60.40 o
   2  11   1     7105.12     6767.05    173.28 o
   3  11   1     5344.53     5361.47    121.54 o
   4  11   1    20780.73    20495.18    228.55 o
   5  11   1    10560.61    10903.47    355.59 o
   6  11   1     1053.29     1201.13    110.41 o
   7  11   1     6429.35     5998.07    261.12 o
   8  11   1     3570.43     3190.95    151.62 o
   9  11   1     2034.98     2309.37    129.74 o
  10  11   1     1084.69     1115.53    205.17 o
  11  11   1     1309.65     1123.06    102.40 o
  12  11   1     3158.69     2554.61    945.82 o
  13  11   1      734.87      905.10    200.36 o
  14  11   1      894.07     1025.64    157.04 o
  15  11   1       58.45        3.09     85.12 o
  16  11   1     4342.21     4642.79    389.58 o
  17  11   1      226.55       34.90    146.21 o
  18  11   1      904.99      644.39    193.14 o
  19  11   1      287.63      421.77    185.31 o
  20  11   1       28.95      -75.21    199.15 o
  21  11   1      145.21      441.62    212.99 o
   1  12   1     6668.25     6758.07    196.02 o
   2  12   1      273.87      368.79     52.27 o
   3  12   1    18030.05    17596.48    353.18 o
   4  12   1      744.29      972.97     85.94 o
   5  12   1    12179.90    11594.47    374.54 o
   6  12   1      842.40      938.90    113.41 o
   7  12   1     3067.18     3055.20    129.29 o
   8  12   1     2084.08     1985.89    121.84 o
   9  12   1     4907.88     4559.17    185.61 o
  10  12   1       20.44       62.96     71.87 o
  11  12   1       84.20       -0.26     74.59 o
  12  12   1      521.00      503.66     91.68 o
  13  12   1      736.61      828.27    104.43 o
  14  12   1      109.74       16.07     86.13 o
  15  12   1     2535.42     2436.09    235.85 o
  16  12   1       11.07       29.64     96.80 o
  17  12   1     2286.12     2381.43    490.36 o
  18  12   1      100.69      190.13    173.28 o
  19  12   1      183.27      -42.12    172.08 o
  20  12   1       22.36      121.54    207.58 o
  21  12   1      618.92      408.53    219.01 o
   0  13   1     9921.24     9387.83    268.34 o
   1  13   1      104.46      101.91     40.63 o
   2  13   1     8463.81     8251.82    415.45 o
   3  13   1     2817.11     2923.89    303.24 o
   4  13   1    19716.57    20346.07    240.90 o
   5  13   1     2335.19     2317.16    116.92 o
   6  13   1     2031.33     1851.56    172.98 o
   7  13   1     1308.00     1190.83     93.67 o
   8  13   1     4052.00     4078.00    149.78 o
   9  13   1      343.39      383.05     82.45 o
  10  13   1     1000.31     1190.90    107.21 o
  11  13   1       98.55       13.70     77.80 o
  12  13   1      849.26      702.51    101.94 o
  13  13   1      208.64      274.24     88.34 o
  14  13   1     2036.19     2039.47    147.83 o
  15  13   1       76.43       90.19    107.10 o
  16  13   1     4610.83     4905.03    202.91 o
  17  13   1       75.34      110.25    111.50 o
  18  13   1      777.59      755.70    200.96 o
  19  13   1       90.46       56.56    186.52 o
  20  13   1      113.14      157.04    216.60 o
   1  14   1       38.16       44.53     42.26 o
   2  14   1     2028.25     2102.24    103.29 o
   3  14   1     7394.56     7869.67    379.74 o
   4  14   1     4714.18     4707.72    138.62 o
   5  14   1     5236.32     5480.72    151.46 o
   6  14   1     6808.10     6464.04    302.94 o
   7  14   1     2855.84     3126.53    181.70 o
   8  14   1     2749.94     2794.76    141.29 o
   9  14   1     1122.18     1167.49    103.74 o
  10  14   1     1865.54     2174.64    138.02 o
  11  14   1       58.18       18.37    103.49 o
  12  14   1      847.45      913.21    110.40 o
  13  14   1     1909.83     2119.96    153.50 o
  14  14   1      553.54      561.20    121.54 o
  15  14   1     1548.61     1837.67    147.22 o
  16  14   1      158.25      217.20    225.93 o
  17  14   1     1817.77     1832.37    157.61 o
  18  14   1       23.32     -124.55    169.67 o
  19  14   1      115.12      -60.17    187.12 o
  20  14   1      386.86      401.31    234.65 o
   0  15   1     4624.66     4602.76    229.84 o
   1  15   1     1005.35     1117.89     98.86 o
   2  15   1      776.13      734.32    139.61 o
   3  15   1     1072.75     1037.46    141.39 o
   4  15   1     6674.90     6505.70    157.44 o
   5  15   1     7671.29     7496.41    428.39 o
   6  15   1       94.99      197.27     70.49 o
   7  15   1     9310.27     8456.64    194.40 o
   8  15   1     2975.39     2977.70    163.65 o
   9  15   1     3347.56     2924.84    144.62 o
  10  15   1      212.25      173.85     80.82 o
  11  15   1     3996.33     3937.05    170.59 o
  12  15   1     1885.25     1911.13    150.16 o
  13  15   1     1277.32     1341.50    131.03 o
  14  15   1      260.37      279.10     98.55 o
  15  15   1     1503.78     1677.21    154.21 o
  16  15   1      881.84     1250.55    136.77 o
  17  15   1       58.73      172.82    120.45 o
  18  15   1       37.32      -65.58    175.69 o
  19  15   1      333.16      451.85    209.98 o
   1  16   1     7782.62     7558.63    197.72 o
   2  16   1     1913.38     1946.29    134.42 o
   3  16   1      630.40      731.63    136.58 o
   4  16   1      413.34      566.77    134.77 o
   5  16   1      892.45      928.45    104.99 o
   6  16   1     5447.92     5131.37    348.97 o
   7  16   1     2162.34     2132.40    133.97 o
   8  16   1     3651.29     3994.20    196.14 o
   9  16   1     1069.48      885.66    103.94 o
  10  16   1     1170.61     1082.87    113.58 o
  11  16   1      899.36      942.04    114.22 o
  12  16   1     2161.99     2067.36    158.44 o
  13  16   1     1737.18     1760.52    144.22 o
  14  16   1      620.68      816.93    117.57 o
  15  16   1      235.49      142.85    110.55 o
  16  16   1       10.53     -112.08    112.08 o
  17  16   1      479.83      696.17    176.89 o
  18  16   1      648.42      756.30    212.99 o
  19  16   1      432.68       55.96    208.18 o
   0  17   1    18010.63    16137.34    394.09 o
   1  17   1      830.81      924.75    107.35 o
   2  17   1     6474.60     6595.91    193.58 o
   3  17   1     1395.11     1327.21    114.00 o
   4  17   1      394.40      512.62    135.98 o
   5  17   1     3736.95     3670.18    229.24 o
   6  17   1     3654.97     3374.76    227.43 o
   7  17   1     4454.63     4922.85    257.51 o
   8  17   1     2018.26     2018.60    199.75 o
   9  17   1      127.15       69.79    108.90 o
  10  17   1       51.48       61.97    125.15 o
  11  17   1     1012.30      807.10    115.89 o
  12  17   1     2111.41     2167.11    161.85 o
  13  17   1      700.23      602.34    117.33 o
  14  17   1     1489.20     1799.78    199.15 o
  15  17   1      349.98      341.17    126.99 o
  16  17   1      551.48      576.78    134.59 o
  17  17   1      286.71      282.63    134.47 o
   1  18   1     5557.73     6175.27    271.05 o
   2  18   1     1215.90     1300.35    119.43 o
   3  18   1     1700.91     1643.36    128.37 o
   4  18   1       12.51       30.95     79.77 o
   5  18   1      615.74      517.43    136.58 o
   6  18   1     1816.78     2052.89    202.76 o
   7  18   1     1500.71     1563.74    181.70 o
   8  18   1       75.23      -33.09    110.11 o
   9  18   1      602.03      472.91    138.99 o
  10  18   1      724.70      759.91    167.26 o
  11  18   1     2025.25     2011.38    220.81 o
  12  18   1      654.96      808.64    162.45 o
  13  18   1     3182.21     3321.21    265.94 o
  14  18   1      564.37      875.43    190.13 o
  15  18   1      530.82      416.35    172.08 o
  16  18   1        4.54      192.53    170.87 o
  17  18   1      888.81      910.32    209.38 o
   0  19   1     1926.80     2079.37    205.77 o
   1  19   1     1177.24     1450.41    212.39 o
   2  19   1     3297.56     2792.68    205.77 o
   3  19   1     2986.97     2856.27    153.13 o
   4  19   1      914.51      737.20    107.37 o
   5  19   1      209.49      120.50     87.63 o
   6  19   1      816.27      700.94    147.41 o
   7  19   1      133.86      -18.65    122.14 o
   8  19   1      622.20      628.74    148.01 o
   9  19   1     1641.27     1398.88    185.92 o
  10  19   1      531.03      513.82    158.84 o
  11  19   1     2818.43     3200.88    254.51 o
  12  19   1     1409.28     1265.31    199.15 o
  13  19   1      161.44      303.24    164.26 o
  14  19   1      631.63      741.86    190.13 o
  15  19   1      146.36       59.57    164.86 o
  16  19   1      151.26      252.10    177.49 o
  17  19   1       25.74      -77.62    197.35 o
   1  20   1      202.87      267.57     87.76 o
   2  20   1     3231.34     3535.41    172.70 o
   3  20   1      335.55      506.98    100.19 o
   4  20   1     1313.11     1403.99    129.36 o
   5  20   1      404.89      362.91    101.70 o
   6  20   1      263.04      411.89    101.25 o
   7  20   1      172.56      176.89    136.58 o
   8  20   1     1790.44     1700.92    205.17 o
   9  20   1      816.31     1035.47    178.09 o
  10  20   1     3413.67     3662.96    267.74 o
  11  20   1     1066.50     1354.36    190.73 o
  12  20   1      997.32      825.49    185.92 o
  13  20   1       63.02        7.82    158.24 o
  14  20   1      278.93      353.18    183.51 o
  15  20   1      182.31      126.35    177.49 o
  16  20   1       71.63      152.82    193.14 o
  17  20   1      161.75      140.19    219.01 o
   0  21   1      349.54      304.44    140.19 o
   1  21   1     2465.14     2424.03    160.03 o
   2  21   1       12.46       87.77     90.19 o
   3  21   1     1671.09     1744.99    167.56 o
   4  21   1      906.52      901.26    118.68 o
   5  21   1      405.48      397.91    151.32 o
   6  21   1        1.31       53.81     94.23 o
   7  21   1     1802.63     2023.25    166.96 o
   8  21   1      721.21      789.33    120.14 o
   9  21   1     1407.45     1374.81    202.16 o
  10  21   1       83.34       84.23    146.21 o
  11  21   1     1398.07     1656.99    211.79 o
  12  21   1        1.50      -14.44    151.62 o
  13  21   1       66.49      -46.93    168.47 o
  14  21   1      152.59       17.45    176.89 o
  15  21   1      310.79      183.51    190.73 o
  16  21   1      252.93      463.89    222.62 o
   1  22   1     2959.90     2861.32    175.58 o
   2  22   1     1939.12     1972.78    156.82 o
   3  22   1     1293.76     1577.37    238.56 o
   4  22   1      358.99      453.32    112.85 o
   5  22   1      563.33      478.54    115.66 o
   6  22   1     1005.61     1206.02    134.08 o
   7  22   1      107.48      148.33    106.91 o
   8  22   1      394.52      358.00    116.62 o
   9  22   1       36.48       42.12    145.60 o
  10  22   1     1431.50     1264.10    210.58 o
  11  22   1       78.59      -31.89    152.82 o
  12  22   1        7.55      105.29    171.48 o
  13  22   1      344.26      347.76    196.14 o
  14  22   1      586.97      478.33    196.75 o
  15  22   1      818.76      895.88    223.82 o
   0  23   1     1775.20     1986.71    228.03 o
   1  23   1     1993.35     1850.57    156.85 o
   2  23   1     2063.08     1866.17    155.92 o
   3  23   1      589.42      544.69    179.60 o
   4  23   1      567.93      678.62    120.99 o
   5  23   1      410.46      454.70    143.80 o
   6  23   1       89.93      -49.87    116.42 o
   7  23   1      965.97     1092.96    139.76 o
   8  23   1      106.46       17.43    107.39 o
   9  23   1      165.00       92.66    160.65 o
  10  23   1      444.85      470.50    188.32 o
  11  23   1      336.59      294.82    173.88 o
  12  23   1      108.67      199.15    181.10 o
  13  23   1      255.86       86.04    194.34 o
  14  23   1      318.56      220.21    203.36 o
   1  24   1      892.39      963.43    134.65 o
   2  24   1     1752.37     2060.08    174.19 o
   3  24   1      131.62       41.92    111.45 o
   4  24   1      309.92      265.55    120.02 o
   5  24   1      174.11      217.41    114.77 o
   6  24   1     3927.58     4051.13    215.19 o
   7  24   1       38.56      136.30    117.86 o
   8  24   1     1187.67      786.38    198.55 o
   9  24   1      173.36      256.31    169.07 o
  10  24   1      190.32      191.33    178.09 o
  11  24   1       77.33      308.66    180.50 o
  12  24   1      280.19      182.91    189.53 o
  13  24   1      485.55      627.54    218.41 o
   0  25   1     1021.62     1393.46    219.01 o
   1  25   1     1267.63     1370.75    153.56 o
   2  25   1       11.47       -1.84    111.93 o
   3  25   1      202.87      311.45    133.57 o
   4  25   1        8.48     -116.38    116.38 o
   5  25   1     2814.79     3110.06    316.78 o
   6  25   1      252.66      281.30    137.78 o
   7  25   1     2938.84     3369.04    221.41 o
   8  25   1       59.91      344.15    189.53 o
   9  25   1      201.11      163.65    184.71 o
  10  25   1       29.79     -184.11    184.11 o
  11  25   1       20.98      170.87    192.53 o
  12  25   1       79.39      -96.27    196.14 o
   1  26   1      341.66      320.93    131.87 o
   2  26   1      388.92      161.29    126.79 o
   3  26   1      311.63      344.06    176.89 o
   4  26   1      131.75      252.28    128.25 o
   5  26   1      269.61      292.96    131.42 o
   6  26   1     1970.68     2232.67    194.35 o
   7  26   1      371.86      278.84    136.12 o
   8  26   1      820.49     1147.98    231.64 o
   9  26   1       75.04      122.14    190.73 o
  10  26   1      519.47      770.74    218.41 o
   0  27   1      691.79      756.90    214.80 o
   1  27   1       25.51       -4.21    155.23 o
   2  27   1      420.64      406.14    240.97 o
   3  27   1      466.54      480.02    147.41 o
   4  27   1      323.94      382.11    138.24 o
   5  27   1      507.20      700.88    153.79 o
   6  27   1      186.83      -43.32    137.21 o
   7  27   1      345.39      186.52    187.72 o
   8  27   1       93.37       47.53    189.53 o
   9  27   1      167.53      275.56    209.38 o
   1  28   1      373.53      433.59    178.70 o
   2  28   1      300.93      441.76    150.99 o
   3  28   1      642.42      636.48    157.47 o
   4  28   1      189.38      100.26    141.77 o
   5  28   1      677.22      758.67    165.32 o
   6  28   1      243.49      116.52    147.51 o
   7  28   1       44.14      -42.72    199.75 o
   0  29   1      118.79      126.95    211.79 o
   1  29   1       44.66      119.90    151.39 o
   2  29   1      429.06      742.72    186.52 o
   3  29   1      645.44      623.99    169.97 o
   0   0   2   123752.38   132862.78    919.95 o
   2   0   2    18351.76    19228.71    242.47 o
   4   0   2    10088.39    11808.94    205.77 o
   6   0   2    13584.54    15473.70    254.51 o
   8   0   2    37841.92    39987.47    459.67 o
  10   0   2     2059.82     2359.14    149.82 o
  12   0   2     8105.35     8435.39    247.89 o
  14   0   2     6942.03     7633.37    252.10 o
  16   0   2     3192.36     3133.49    203.36 o
   1   1   2     9328.46     9720.80    122.16 o
   2   1   2     3672.52     4395.42     83.76 o
   3   1   2    26541.11    27953.11    673.57 o
   4   1   2    11048.49    11453.00    145.47 o
   5   1   2    12673.57    13749.49    618.82 o
   6   1   2     2375.24     2904.50    105.89 o
   7   1   2     7913.28     8189.71    177.19 o
   8   1   2     3952.42     3746.21    111.44 o
   9   1   2    18463.77    18922.00    600.47 o
  10   1   2     3297.78     3528.26    119.55 o
  11   1   2     1696.19     1741.55    104.02 o
  12   1   2     2345.23     2532.52    121.67 o
  13   1   2     7061.48     7295.00    170.99 o
  14   1   2      119.36      267.09     72.02 o
  15   1   2     1032.98     1139.73     99.46 o
  16   1   2       64.94      144.60     76.49 o
   0   2   2    22454.38    22732.83    246.08 o
   1   2   2    11066.35    12642.99    127.25 o
   2   2   2      282.53      299.46     27.36 o
   3   2   2      695.57      782.61     43.83 o
   4   2   2    35076.00    39068.65   1515.90 o
   5   2   2    13289.07    14143.12    169.30 o
   6   2   2     5209.82     6149.50    122.70 o
   7   2   2    16681.69    17885.35    291.51 o
   8   2   2     6651.79     6277.08    134.44 o
   9   2   2    14165.98    14846.80    272.56 o
  10   2   2      404.33      409.04     52.10 o
  11   2   2     6805.58     6472.11    154.29 o
  12   2   2     3847.23     4038.74    136.34 o
  13   2   2      736.47     1022.23    111.61 o
  14   2   2       83.97       70.69     67.74 o
  15   2   2      313.40      406.26     81.05 o
  16   2   2     1836.98     2334.47    193.14 o
   1   3   2    20490.79    21833.35    561.66 o
   2   3   2      704.94      767.92     62.87 o
   3   3   2     9652.82     9999.05    283.39 o
   4   3   2    20195.65    20070.45    280.38 o
   5   3   2     9064.90    10435.42    326.41 o
   6   3   2     6519.19     6533.89    128.35 o
   7   3   2      781.61      776.97     66.42 o
   8   3   2    15401.02    15391.46    265.15 o
   9   3   2     5777.95     6156.37    118.46 o
  10   3   2     2834.90     2679.08    184.11 o
  11   3   2     1811.74     2044.83     94.94 o
  12   3   2     6183.05     6316.04    262.00 o
  13   3   2     1107.27     1118.42    151.62 o
  14   3   2      534.20      587.91    155.53 o
  15   3   2     1489.92     1615.48    173.88 o
  16   3   2     1170.09     1454.23    180.50 o
   0   4   2    33300.34    35317.32    347.76 o
   1   4   2     1433.75     1147.36     91.15 o
   2   4   2    12187.06    12717.21    142.60 o
   3   4   2    14503.70    15458.90    591.74 o
   4   4   2    12521.73    13230.37    134.12 o
   5   4   2     1882.06     2119.49    109.20 o
   6   4   2     4083.20     3039.59    990.65 o
   7   4   2    13914.83    13841.54    650.70 o
   8   4   2     8648.37     9279.50    828.50 o
   9   4   2     1814.93     1979.16    105.50 o
  10   4   2     1607.29     1591.70    107.63 o
  11   4   2      538.29      560.84     77.54 o
  12   4   2     3455.00     3605.04    143.68 o
  13   4   2     2065.23     2045.15    131.04 o
  14   4   2     2196.97     2264.03    175.09 o
  15   4   2       52.88        6.22     78.30 o
  16   4   2     2851.04     3139.50    209.98 o
  17   4   2      341.28      592.64    141.99 o
   1   5   2    34338.73    36459.82    465.99 o
   2   5   2     7610.72     8699.79    350.47 o
   3   5   2    30024.24    30984.29    836.02 o
   4   5   2      683.71      812.46     46.30 o
   5   5   2     4207.89     4263.98     75.46 o
   6   5   2     7309.48     7371.04    222.62 o
   7   5   2     6086.03     5818.24    448.84 o
   8   5   2     1156.91     1042.01    124.55 o
   9   5   2    14596.24    14528.37    217.54 o
  10   5   2     4370.85     3992.18    140.57 o
  11   5   2     2394.82     2316.87    154.63 o
  12   5   2      131.28       57.87     67.31 o
  13   5   2     3204.55     3435.85    348.07 o
  14   5   2     1565.37     1522.37    120.49 o
  15   5   2     1668.39     1756.32    231.94 o
  16   5   2      151.60      147.13     87.27 o
  17   5   2     1667.57     1909.69    207.58 o
   0   6   2    11235.62    10977.44    205.77 o
   1   6   2    13940.20    15902.01    176.29 o
   2   6   2    25860.52    27841.07   1466.57 o
   3   6   2     4831.43     4981.47    103.13 o
   4   6   2    12779.24    12704.43    185.45 o
   5   6   2     8358.27     8105.45    134.35 o
   6   6   2     6485.07     6865.77    205.60 o
   7   6   2     3397.21     3627.61    115.68 o
   8   6   2     9701.86     9440.06    734.34 o
   9   6   2     5671.56     3870.84   1920.22 o
  10   6   2      977.81      895.86    102.89 o
  11   6   2    10314.36     9991.31    719.29 o
  12   6   2     5711.67     5461.09    377.25 o
  13   6   2       78.16      -51.75     67.66 o
  14   6   2     1298.69     1436.12    116.94 o
  15   6   2      478.16      365.47     91.75 o
  16   6   2     1273.52     1445.97    125.88 o
  17   6   2       40.01      167.69     96.96 o
   1   7   2     7071.89     7554.22    129.93 o
   2   7   2    15653.63    16060.37    392.89 o
   3   7   2     1856.44     2034.28     61.76 o
   4   7   2     7986.48     7945.21    202.04 o
   5   7   2     3216.97     2900.61     78.09 o
   6   7   2    31950.27    31757.69    523.54 o
   7   7   2     2419.65     2431.71    103.94 o
   8   7   2    10469.83    11165.76    488.25 o
   9   7   2     1834.19     1928.24    151.62 o
  10   7   2    10937.21     8252.65   5251.06 o
  11   7   2      645.37      706.18     85.04 o
  12   7   2     3776.35     3253.70    159.14 o
  13   7   2     1463.94     1665.40    129.08 o
  14   7   2     1674.25     1626.38    134.10 o
  15   7   2      160.54       43.68     82.68 o
  16   7   2      600.08      738.23    109.91 o
  17   7   2     1745.13     1918.63    204.57 o
  18   7   2      225.34      433.80    167.26 o
   0   8   2    28951.46    30832.49    382.66 o
   1   8   2     4072.41     4785.09    140.79 o
   2   8   2     5204.30     5498.22    121.18 o
   3   8   2    19433.11    20544.86    275.05 o
   4   8   2    10117.01    11294.02    401.61 o
   5   8   2    14372.39    14412.64    282.56 o
   6   8   2      857.84      958.17     60.23 o
   7   8   2    19102.38    18863.87    238.07 o
   8   8   2      719.58      752.29     75.02 o
   9   8   2     8176.09     8044.03    204.87 o
  10   8   2     1173.57     1261.81    101.08 o
  11   8   2     7224.14     5406.94   3574.81 o
  12   8   2     1788.73     1923.76    128.65 o
  13   8   2     1541.72     1522.94    126.12 o
  14   8   2       49.52       37.36     74.09 o
  15   8   2     1384.48     1427.10    182.31 o
  16   8   2      585.62      767.63    112.07 o
  17   8   2       53.59      282.96    219.01 o
  18   8   2       55.53       44.52    151.62 o
   1   9   2    11908.22    11231.09    570.68 o
   2   9   2    22480.73    22182.70    297.48 o
   3   9   2     4247.16     4946.80    127.38 o
   4   9   2     6178.55     6337.04    104.36 o
   5   9   2     4091.31     4291.05     94.12 o
   6   9   2    15328.56    15486.82    286.44 o
   7   9   2      730.74      764.49     73.12 o
   8   9   2     4962.97     4967.25    201.86 o
   9   9   2       44.96       95.94     64.63 o
  10   9   2     2712.51     2768.60    242.77 o
  11   9   2     2953.15     2915.36    254.20 o
  12   9   2     3265.65     2503.52   1793.57 o
  13   9   2      411.55      317.68     84.66 o
  14   9   2     1987.16     2099.14    155.23 o
  15   9   2     3255.29     3185.16    165.39 o
  16   9   2      353.83      348.57    100.13 o
  17   9   2      722.11      634.38    136.58 o
  18   9   2     1688.50     1338.71    221.41 o
   0  10   2    14390.75    13369.67    272.56 o
   1  10   2     8770.35     8276.05    157.24 o
   2  10   2     4657.71     4035.70    152.52 o
   3  10   2    11922.31    11501.71    130.82 o
   4  10   2     7995.53     9046.66    192.45 o
   5  10   2     2105.70     2012.03     81.92 o
   6  10   2      330.12      333.48     69.95 o
   7  10   2     6201.14     6256.46    153.85 o
   8  10   2     1775.64     1866.33    123.04 o
   9  10   2      546.58      446.49     78.29 o
  10  10   2     1293.05     1433.75    119.97 o
  11  10   2     2377.32     2384.43    348.37 o
  12  10   2     3145.10     3336.30    146.99 o
  13  10   2     2118.89     1265.51    965.08 o
  14  10   2     2510.77     2617.39    260.22 o
  15  10   2     1308.33     1228.48    124.55 o
  16  10   2     1738.16     1674.52    317.98 o
  17  10   2      356.38      340.82    183.81 o
  18  10   2     1111.77      964.47    212.99 o
  19  10   2     1379.95     1419.34    240.67 o
   1  11   2    11314.43    11677.61    231.04 o
   2  11   2    13270.98    13149.39    200.97 o
   3  11   2     7516.90     8162.03    180.58 o
   4  11   2      658.34      825.32     55.85 o
   5  11   2     3495.40     4439.62    104.04 o
   6  11   2    10601.56    10182.69    259.68 o
   7  11   2     1399.24     1402.75    109.21 o
   8  11   2      164.57       83.86     65.84 o
   9  11   2     1585.82     1577.41    119.09 o
  10  11   2    13983.09    13256.50    240.28 o
  11  11   2     1462.06     1331.96    138.99 o
  12  11   2     1379.27     1293.63    111.03 o
  13  11   2     1568.27     1610.14    128.97 o
  14  11   2     1430.90     1000.40    821.28 o
  15  11   2     1884.28     1807.05    146.59 o
  16  11   2      121.61        8.31    101.61 o
  17  11   2      760.23     1006.24    130.54 o
  18  11   2      957.10     1091.43    219.61 o
  19  11   2      394.07      426.58    198.55 o
   0  12   2     1356.95     1649.17    146.21 o
   1  12   2     3311.31     3283.75    124.17 o
   2  12   2     1111.91     1190.04     93.31 o
   3  12   2     1963.33     1972.53     95.66 o
   4  12   2     3138.39     3397.02     96.95 o
   5  12   2    15206.78    15211.51    175.10 o
   6  12   2      146.00      172.94     51.71 o
   7  12   2     6392.40     6773.42    145.68 o
   8  12   2      441.54      452.82     78.35 o
   9  12   2     8361.17     8187.31    195.02 o
  10  12   2      626.13      603.48     90.19 o
  11  12   2     7577.54     7252.17    407.63 o
  12  12   2     1086.54     1101.10    106.96 o
  13  12   2      508.15      428.67     91.68 o
  14  12   2      400.68      417.99    100.73 o
  15  12   2     1120.57     1042.10    122.44 o
  16  12   2       42.10      100.04     99.33 o
  17  12   2       69.89       97.38    135.38 o
  18  12   2       32.64     -167.87    167.87 o
  19  12   2      337.01      427.79    208.78 o
   1  13   2      559.33      721.60    106.19 o
   2  13   2     5248.10     5002.38    226.83 o
   3  13   2      270.08      301.24     47.52 o
   4  13   2     2804.42     2781.63     97.62 o
   5  13   2     1080.68     1175.48     72.95 o
   6  13   2    11332.94    11480.27    181.14 o
   7  13   2     1040.02     1196.52     77.22 o
   8  13   2     2446.83     2946.65    198.85 o
   9  13   2     2681.74     2719.92    141.44 o
  10  13   2    11951.56    11002.50    227.61 o
  11  13   2      248.33      258.98     83.36 o
  12  13   2      260.86      279.11     90.40 o
  13  13   2      580.45      515.20    101.04 o
  14  13   2     1248.85     1391.02    127.36 o
  15  13   2     1021.06     1089.05    140.19 o
  16  13   2      115.91      183.47    109.99 o
  17  13   2        3.88       41.78    110.92 o
  18  13   2      667.59      693.72    138.93 o
  19  13   2      244.87        8.42    203.36 o
   0  14   2     6703.04     6515.47    241.87 o
   1  14   2     2725.81     2804.22    133.52 o
   2  14   2      663.59      568.70     80.41 o
   3  14   2     8022.03     7532.19    183.70 o
   4  14   2     1934.93     1884.12     93.63 o
   5  14   2     5061.19     4771.78    121.16 o
   6  14   2      371.36      388.00     60.74 o
   7  14   2     1103.65     1445.47     88.72 o
   8  14   2     3455.19     3496.22    118.74 o
   9  14   2     2805.26     3175.33    277.07 o
  10  14   2       83.48      142.56     78.91 o
  11  14   2     1117.15     1189.16    113.83 o
  12  14   2     1028.50      935.01    110.82 o
  13  14   2     1110.86     1233.53    139.89 o
  14  14   2     1727.27     1841.04    271.05 o
  15  14   2      899.52     1112.92    234.95 o
  16  14   2      892.54      947.52    133.69 o
  17  14   2      473.68      552.83    128.77 o
  18  14   2      245.06      379.23    154.03 o
  19  14   2      865.01      650.40    215.40 o
   1  15   2     5280.06     4793.96    351.37 o
   2  15   2     8593.60     8386.50    196.73 o
   3  15   2     3534.95     3214.56    147.51 o
   4  15   2      173.13       73.18     70.49 o
   5  15   2     2478.68     2497.52    141.44 o
   6  15   2     2099.97     2359.80    138.50 o
   7  15   2      893.11      902.67     77.13 o
   8  15   2      775.21      943.42     82.54 o
   9  15   2      662.50      600.33     93.88 o
  10  15   2      998.70      921.72    106.34 o
  11  15   2     1333.02     1369.09    119.56 o
  12  15   2      494.80      420.01     98.83 o
  13  15   2      716.77      472.30    106.79 o
  14  15   2     1498.61     1732.06    146.04 o
  15  15   2     2251.61     2209.55    169.51 o
  16  15   2      116.41       52.84    122.74 o
  17  15   2      343.59      341.64    130.60 o
  18  15   2     1195.55     1164.92    227.13 o
  19  15   2      970.65     1435.58    256.31 o
   0  16   2     9311.84     7819.88    279.17 o
   1  16   2     1164.18     1306.73    111.44 o
   2  16   2      785.17      746.35     95.30 o
   3  16   2     3449.49     3345.43    213.89 o
   4  16   2     4546.29     4610.14    169.67 o
   5  16   2     4229.76     4421.38    167.14 o
   6  16   2     2091.64     2083.24    140.55 o
   7  16   2     2822.65     2829.37    151.62 o
   8  16   2      392.26      434.16     87.72 o
   9  16   2     1127.92     1177.46    167.26 o
  10  16   2      596.83      646.79    149.82 o
  11  16   2     2019.46     1664.21    197.95 o
  12  16   2      907.48     1233.42    179.30 o
  13  16   2      742.80      699.74    168.47 o
  14  16   2      177.59      173.88    144.40 o
  15  16   2      944.89     1001.18    181.70 o
  16  16   2     1080.47     1205.74    211.79 o
  17  16   2      115.52       96.87    176.29 o
  18  16   2      423.96      437.41    196.75 o
   1  17   2     3917.08     3723.24    256.01 o
   2  17   2      995.47     1160.28    108.04 o
   3  17   2      369.04      540.26    101.38 o
   4  17   2     1195.39     1306.08    157.94 o
   5  17   2      427.37      427.33     88.87 o
   6  17   2     6330.04     6244.62    261.42 o
   7  17   2     1154.52     1255.52    115.26 o
   8  17   2     1375.96     1507.75    121.99 o
   9  17   2      180.31      235.85    130.56 o
  10  17   2     4626.21     4366.31    259.32 o
  11  17   2      826.55      880.24    170.87 o
  12  17   2      178.59       49.34    137.78 o
  13  17   2      287.03      387.47    144.40 o
  14  17   2      931.02      954.25    185.92 o
  15  17   2      424.70      464.49    184.11 o
  16  17   2        9.75       17.45    167.87 o
  17  17   2      340.22      308.05    183.51 o
  18  17   2      198.76       80.02    196.14 o
   0  18   2     2823.50     2948.78    209.38 o
   1  18   2     2599.17     2815.46    151.88 o
   2  18   2     1220.97     1312.05    115.89 o
   3  18   2     1683.04     1556.20    122.87 o
   4  18   2      481.14      553.94     96.59 o
   5  18   2     3633.78     3340.46    161.56 o
   6  18   2      730.20      975.15    111.20 o
   7  18   2     1682.91     1794.12    143.55 o
   8  18   2     2790.08     2762.30    163.79 o
   9  18   2     3032.37     3002.93    232.24 o
  10  18   2      156.99      179.90    129.36 o
  11  18   2     2164.51     2169.62    234.65 o
  12  18   2      498.21      561.96    164.86 o
  13  18   2      678.03      717.79    173.28 o
  14  18   2      241.25      465.09    173.28 o
  15  18   2      200.65      206.97    174.48 o
  16  18   2      269.79      374.84    179.90 o
  17  18   2      285.76      314.67    208.78 o
  18  18   2       59.13      217.80    215.40 o
   1  19   2     4014.88     3956.80    171.17 o
   2  19   2     2245.31     2088.14    144.65 o
   3  19   2     1727.25     1933.91    141.94 o
   4  19   2      325.02      305.44     92.74 o
   5  19   2      790.56      912.13    234.65 o
   6  19   2     2798.81     2861.09    173.28 o
   7  19   2     1477.97     1582.95    129.33 o
   8  19   2      687.42      805.63    116.06 o
   9  19   2      825.74     1024.64    168.47 o
  10  19   2     2985.79     2833.26    244.28 o
  11  19   2      224.47      303.24    151.02 o
  12  19   2      103.46      113.72    149.21 o
  13  19   2     1034.23     1472.88    218.41 o
  14  19   2      650.88      482.54    186.52 o
  15  19   2      305.92      611.29    186.52 o
  16  19   2      304.97      325.50    196.75 o
  17  19   2      351.71      452.45    208.18 o
   0  20   2     8478.25     9000.96    336.93 o
   1  20   2     1043.38     1192.80    247.29 o
   2  20   2     1342.42     1571.07    134.65 o
   3  20   2     1817.04     1772.72    179.30 o
   4  20   2     2042.21     2185.83    152.29 o
   5  20   2       51.99      -79.51    111.01 o
   6  20   2      111.67       42.50     92.94 o
   7  20   2      111.09      107.54     94.60 o
   8  20   2      693.51      791.80    166.06 o
   9  20   2      188.21      203.97    139.59 o
  10  20   2      298.48       20.46    144.40 o
  11  20   2       39.00      -39.71    143.20 o
  12  20   2     1176.64     1321.87    207.58 o
  13  20   2      241.11      324.90    179.90 o
  14  20   2     1363.01     1354.96    216.00 o
  15  20   2       10.21      -24.07    176.29 o
  16  20   2      599.00      791.19    231.64 o
   1  21   2     1659.89     1906.37    221.41 o
   2  21   2      806.91      898.72    180.80 o
   3  21   2     2201.59     2315.98    159.09 o
   4  21   2      518.39      668.74    113.11 o
   5  21   2     1577.10     1617.11    141.01 o
   6  21   2      386.59      510.50    116.09 o
   7  21   2       10.35      102.09    100.65 o
   8  21   2      808.75     1022.23    188.32 o
   9  21   2      370.46      584.82    166.06 o
  10  21   2      153.79      287.60    158.24 o
  11  21   2     1536.79     1779.73    226.23 o
  12  21   2      297.37      547.52    184.11 o
  13  21   2      375.40      458.47    192.53 o
  14  21   2      113.62      231.04    181.10 o
  15  21   2     1078.72     1341.12    238.26 o
   0  22   2     7873.36     7656.23    336.33 o
   1  22   2      202.59      238.79    104.22 o
   2  22   2      613.93      691.16    117.10 o
   3  22   2      643.67      725.81    274.06 o
   4  22   2     1324.24     1756.20    149.91 o
   5  22   2      705.30      796.01    121.03 o
   6  22   2      115.64      158.03    104.45 o
   7  22   2     1310.05     1290.75    140.47 o
   8  22   2      627.00      597.46    178.09 o
   9  22   2      762.89     1093.23    190.73 o
  10  22   2       41.43       -4.21    163.05 o
  11  22   2      633.28      585.42    188.92 o
  12  22   2      577.23      390.48    191.93 o
  13  22   2      828.28      945.82    215.40 o
  14  22   2      404.19      335.73    196.14 o
  15  22   2       14.43     -107.10    202.16 o
   1  23   2     1311.04     1497.98    148.53 o
   2  23   2      302.72      340.15    115.83 o
   3  23   2      165.04      186.25    104.00 o
   4  23   2      489.49      637.76    125.71 o
   5  23   2      443.37      456.78    136.88 o
   6  23   2     1562.30     1592.75    155.50 o
   7  23   2      481.68      559.51    123.04 o
   8  23   2      636.71      717.79    191.33 o
   9  23   2      840.36      772.54    183.51 o
  10  23   2     1060.92     1068.56    220.21 o
  11  23   2      730.47      664.84    193.74 o
  12  23   2      179.33      237.66    183.51 o
  13  23   2      626.21      728.62    222.62 o
  14  23   2        8.84      101.68    197.95 o
   0  24   2     1399.20     1690.09    217.80 o
   1  24   2      294.33      489.15    123.17 o
   2  24   2     1353.34     1568.89    156.32 o
   3  24   2      185.84       69.00    120.94 o
   4  24   2      827.57      885.64    136.44 o
   5  24   2     1136.80     1192.27    145.99 o
   6  24   2      474.06      514.24    131.21 o
   7  24   2      344.82      287.60    169.07 o
   8  24   2     1205.35     1352.55    226.23 o
   9  24   2      782.82      873.02    202.16 o
  10  24   2      121.82       69.19    182.91 o
  11  24   2      113.40      129.96    191.93 o
  12  24   2      905.09     1020.43    235.25 o
  13  24   2      310.17      653.41    224.42 o
   1  25   2     1493.71     1874.72    170.67 o
   2  25   2      130.33      126.01    117.47 o
   3  25   2     1731.16     2047.56    175.55 o
   4  25   2       12.84      152.88    122.31 o
   5  25   2      623.14      631.42    135.49 o
   6  25   2      291.73      409.79    130.44 o
   7  25   2      450.71      865.20    200.96 o
   8  25   2       39.05      211.19    181.10 o
   9  25   2      592.98      719.60    207.58 o
  10  25   2      219.40      188.92    198.55 o
  11  25   2      274.79      484.94    211.79 o
   0  26   2     2087.82     2329.06    288.20 o
   1  26   2      579.79      364.65    138.69 o
   2  26   2      817.48     1087.11    153.52 o
   3  26   2      327.01      408.79    179.00 o
   4  26   2     1061.28     1246.20    162.16 o
   5  26   2       83.67      162.19    164.56 o
   6  26   2      151.66      232.19    163.05 o
   7  26   2      306.43      358.59    197.35 o
   8  26   2      207.20      359.80    202.76 o
   9  26   2      157.14      224.42    193.74 o
  10  26   2       62.36       37.91    200.36 o
   1  27   2      644.04      689.17    183.21 o
   2  27   2       63.75      141.78    136.98 o
   3  27   2      341.48      248.59    150.72 o
   4  27   2      443.41      253.02    192.83 o
   5  27   2      430.33      390.29    155.96 o
   6  27   2      236.46      415.75    194.34 o
   7  27   2        5.97      202.76    206.97 o
   8  27   2      591.14      728.62    227.43 o
   0  28   2      517.20      766.53    220.21 o
   1  28   2      184.37      174.24    143.38 o
   2  28   2      201.37      111.73    148.88 o
   3  28   2     1292.72     1436.58    208.78 o
   4  28   2      257.34      312.01    151.94 o
   5  28   2      128.20      203.35    158.04 o
   6  28   2      110.74      304.44    200.36 o
   1  29   2      532.60      553.91    169.87 o
   2   0   3    42657.08    45059.21    294.14 o
   4   0   3    39116.95    42569.84    454.86 o
   6   0   3    28795.81    29365.02    391.08 o
   8   0   3     2990.26     3013.76    161.25 o
  10   0   3    17441.42    17503.73    344.76 o
  12   0   3     8397.91     9350.53    279.17 o
  14   0   3     6634.28     6490.20    252.70 o
  16   0   3      448.52      438.62    130.56 o
   0   1   3    13764.22    15803.77    160.74 o
   1   1   3     2066.42     2271.69     77.48 o
   2   1   3     5486.06     5695.21     83.59 o
   3   1   3    48829.55    50564.92    543.69 o
   4   1   3     4561.48     5220.03    148.61 o
   5   1   3     7898.64     8215.56    145.50 o
   6   1   3     5817.42     6354.79    137.41 o
   7   1   3     1810.05     1619.90     95.51 o
   8   1   3     3241.83     3374.47    118.88 o
   9   1   3     8301.94     8726.12    170.75 o
  10   1   3       75.44       26.50     57.08 o
  11   1   3    13722.93    13454.91    380.55 o
  12   1   3     1627.64     1810.11    121.25 o
  13   1   3      775.08      747.65     89.77 o
  14   1   3     2881.42     3074.33    154.33 o
  15   1   3     2528.58     3008.42    145.91 o
  16   1   3     1102.61     1347.42    114.86 o
  17   1   3     1143.49     1435.84    122.70 o
   1   2   3    18834.30    20107.25    459.97 o
   2   2   3    26513.57    27683.00    389.34 o
   3   2   3    10097.91    11350.34    344.64 o
   4   2   3     2396.07     2571.07     94.48 o
   5   2   3     8105.82     8999.15    216.00 o
   6   2   3    17612.04    19154.10    223.99 o
   7   2   3     6212.41     6818.12    209.08 o
   8   2   3      206.21      230.75     54.66 o
   9   2   3      270.99      242.99     57.79 o
  10   2   3     5221.59     5422.65    263.53 o
  11   2   3     1429.99     1266.77     94.85 o
  12   2   3     1361.03     1271.96    110.61 o
  13   2   3     7770.58     8124.22    191.63 o
  14   2   3     3147.65     3608.03    149.54 o
  15   2   3     3103.61     3465.98    153.41 o
  16   2   3      154.67      192.73     85.44 o
  17   2   3     1221.57     1290.58    172.68 o
   0   3   3    50708.45    53898.64    478.33 o
   1   3   3    13865.56    13801.47    153.01 o
   2   3   3     8303.76     9081.88    288.20 o
   3   3   3    11047.08    12019.74    137.76 o
   4   3   3     1029.09     1041.38     50.62 o
   5   3   3    10698.32    11037.88    292.11 o
   6   3   3     1126.45     1316.60     89.47 o
   7   3   3     6488.63     6900.05    339.34 o
   8   3   3      619.04      613.11     68.24 o
   9   3   3     4499.82     4663.76    140.59 o
  10   3   3      870.69      873.50     82.74 o
  11   3   3     1203.21     1248.53     94.38 o
  12   3   3     3137.48     3435.62    136.99 o
  13   3   3     2137.56     2360.13    169.67 o
  14   3   3     2531.33     2549.27    191.93 o
  15   3   3     2926.05     2940.95    214.19 o
  16   3   3     1633.52     2128.10    203.97 o
  17   3   3      655.41      718.39    151.02 o
   1   4   3    29785.95    30070.69    740.35 o
   2   4   3     9359.94     9748.20    360.10 o
   3   4   3     1628.62     1748.53     95.97 o
   4   4   3    14548.38    15678.57    530.67 o
   5   4   3     6362.32     6731.46    202.16 o
   6   4   3    13876.20    13669.30    278.57 o
   7   4   3     2294.06     1987.91    154.03 o
   8   4   3     7963.13     8454.04    241.87 o
   9   4   3      402.81      584.82    107.10 o
  10   4   3     2354.57     2490.91    173.88 o
  11   4   3     3050.25     3208.70    191.93 o
  12   4   3     2078.24     2135.92    176.29 o
  13   4   3     3035.17     3640.09    212.39 o
  14   4   3     5344.68     5753.15    247.89 o
  15   4   3      412.61      567.37    128.76 o
  16   4   3      479.81      392.29    137.18 o
  17   4   3       48.00     -120.94    120.94 o
  18   4   3     1131.70     1425.95    188.32 o
   0   5   3    22900.17    25124.46    314.07 o
   1   5   3     1101.06     1156.76     72.46 o
   2   5   3     5274.92     5446.88    220.81 o
   3   5   3     6280.05     6835.26    253.90 o
   4   5   3     5401.01     5346.36    104.50 o
   5   5   3    21600.69    21113.87    600.77 o
   6   5   3     3453.19     4063.67    175.09 o
   7   5   3    29467.21    30997.35    442.23 o
   8   5   3     1181.72     1269.52    148.61 o
   9   5   3     2201.10     2166.61    170.87 o
  10   5   3      236.00      220.81     91.45 o
  11   5   3      221.85      262.33    105.29 o
  12   5   3     2240.12     2542.05    188.92 o
  13   5   3     3672.96     3674.99    216.60 o
  14   5   3      305.78      342.35    115.52 o
  15   5   3      788.28      984.33    149.21 o
  16   5   3     1209.19     1269.52    171.48 o
  17   5   3      496.17      507.21    150.42 o
  18   5   3      330.09      466.29    153.43 o
   1   6   3     3489.85     3212.38     93.84 o
   2   6   3      920.16      956.04     74.34 o
   3   6   3    13348.63    13654.69    343.55 o
   4   6   3     6096.90     6394.63    319.79 o
   5   6   3    14039.82    15072.81    584.82 o
   6   6   3    22027.38    22899.83    276.17 o
   7   6   3     1198.47     1270.12    134.17 o
   8   6   3     6392.14     6854.20    233.45 o
   9   6   3     5412.91     5639.44    228.63 o
  10   6   3     1795.17     1474.09    167.26 o
  11   6   3       15.42       73.40     98.07 o
  12   6   3      352.25      587.23    124.55 o
  13   6   3     1693.35     1962.64    183.51 o
  14   6   3     1160.24     1406.10    165.46 o
  15   6   3     1816.60     2015.59    192.53 o
  16   6   3       78.57       77.01    125.15 o
  17   6   3     1931.15     1905.48    223.82 o
  18   6   3     1522.46     1260.49    191.93 o
   0   7   3    13488.60    13736.69    251.50 o
   1   7   3     8099.86     8219.51    423.88 o
   2   7   3    19965.38    21773.24    222.59 o
   3   7   3     1110.36     1360.05     82.06 o
   4   7   3    26141.98    28077.13    508.41 o
   5   7   3     1671.70     1712.47     88.41 o
   6   7   3     3299.01     3575.25    104.58 o
   7   7   3    11849.41    12348.61    361.30 o
   8   7   3     5712.93     5895.75    223.82 o
   9   7   3     1428.91     1260.49    155.23 o
  10   7   3     3249.40     2975.85    193.74 o
  11   7   3      402.77      495.17    118.53 o
  12   7   3     1492.42     1516.20    161.25 o
  13   7   3     2764.01     2878.98    202.76 o
  14   7   3      927.61      907.32    149.82 o
  15   7   3      416.84      411.54    137.78 o
  16   7   3     4577.51     4724.30    263.53 o
  17   7   3      200.10      166.06    143.80 o
  18   7   3     1974.28     2030.63    240.07 o
   1   8   3     9868.95    10922.23    166.84 o
   2   8   3     7823.24     8607.35    374.84 o
   3   8   3    15158.19    15882.95    366.12 o
   4   8   3     7608.68     8857.66    155.62 o
   5   8   3    16487.32    16322.23    449.15 o
   6   8   3      731.89      881.29     78.25 o
   7   8   3     1448.33     1503.15     93.52 o
   8   8   3      446.91      521.49     59.07 o
   9   8   3     3561.07     3181.62    193.74 o
  10   8   3      703.45      630.55    123.94 o
  11   8   3      665.14      923.56    131.16 o
  12   8   3     1232.21     1348.94    160.04 o
  13   8   3     1146.90     1128.13    155.23 o
  14   8   3       88.99      104.69    114.32 o
  15   8   3     1803.32     1601.64    179.30 o
  16   8   3      154.21      280.98    140.19 o
  17   8   3     4856.58     5063.04    281.58 o
  18   8   3     1067.91     1175.66    194.94 o
   0   9   3    10502.57     9911.88    240.67 o
   1   9   3     8924.87    10355.31    238.86 o
   2   9   3     3474.42     3546.71    117.83 o
   3   9   3     2133.63     2015.54    233.15 o
   4   9   3    15674.39    17141.48    216.27 o
   5   9   3     3559.27     3594.44    116.20 o
   6   9   3     2602.64     2737.35    127.25 o
   7   9   3     5783.87     6361.61    371.23 o
   8   9   3     5122.89     5422.23    230.44 o
   9   9   3     4289.76     4543.20    219.01 o
  10   9   3      156.29      128.16    108.30 o
  11   9   3     5290.61     5100.34    244.88 o
  12   9   3      370.29      370.63    119.73 o
  13   9   3      724.53      734.04    142.60 o
  14   9   3      562.04      617.31    143.20 o
  15   9   3      140.18      237.06    131.77 o
  16   9   3     4794.68     5032.96    277.97 o
  17   9   3      115.78      333.93    151.62 o
  18   9   3      826.09      814.06    181.10 o
   1  10   3     3372.15     3137.57    305.35 o
   2  10   3     1990.93     1821.22    102.74 o
   3  10   3     7431.79     8279.53    164.11 o
   4  10   3     2691.86     2594.11    107.94 o
   5  10   3     3751.78     3998.84    228.03 o
   6  10   3     1600.01     1300.96     99.17 o
   7  10   3     1148.88     1238.73    117.93 o
   8  10   3     4268.23     4111.60    200.36 o
   9  10   3     4465.90     4437.22    154.09 o
  10  10   3    13905.48    13463.65    770.14 o
  11  10   3     1696.26     2144.06    272.25 o
  12  10   3     2846.48     3281.50    218.41 o
  13  10   3      117.95       55.35    111.31 o
  14  10   3      750.09      726.21    148.01 o
  15  10   3      333.58      438.62    148.61 o
  16  10   3       89.23       40.91    128.76 o
  17  10   3     2302.53     2987.28    255.11 o
  18  10   3      312.04      519.84    175.69 o
   0  11   3    10842.86    10267.47    267.74 o
   1  11   3      521.84      665.96     71.84 o
   2  11   3     2984.86     3267.79    126.10 o
   3  11   3      684.59      826.10     74.94 o
   4  11   3     3289.00     3652.21    254.51 o
   5  11   3     1457.59     1520.47    104.42 o
   6  11   3     1594.01     1532.25    133.27 o
   7  11   3     1946.68     1865.47    111.73 o
   8  11   3     6844.71     6757.30    204.57 o
   9  11   3     4379.00     4540.41    197.65 o
  10  11   3       43.08       19.09     74.66 o
  11  11   3     5556.00     5630.40    182.08 o
  12  11   3     1881.78     1958.34    139.05 o
  13  11   3      466.16      498.18    140.79 o
  14  11   3      822.47      998.17    167.87 o
  15  11   3       17.60      -59.57    128.76 o
  16  11   3     1001.78     1202.73    185.92 o
  17  11   3      660.78      602.87    176.89 o
  18  11   3       43.00      104.69    166.66 o
   1  12   3    11908.54    13252.84    621.22 o
   2  12   3      255.91      324.80     66.57 o
   3  12   3      962.02     1030.47     85.74 o
   4  12   3     1017.84      893.10     85.01 o
   5  12   3     1059.73      934.76     84.88 o
   6  12   3      176.92      240.43     69.09 o
   7  12   3     3029.71     3247.22    277.37 o
   8  12   3     1240.45     1246.34    100.38 o
   9  12   3     3459.58     3772.23    154.06 o
  10  12   3     1070.70     1036.76    229.24 o
  11  12   3     3276.31     3364.89    159.95 o
  12  12   3      170.07      146.25     86.91 o
  13  12   3     2872.76     2907.59    305.05 o
  14  12   3        0.26      -90.25    121.54 o
  15  12   3     1767.60     2317.02    238.86 o
  16  12   3      190.60      241.27    151.62 o
  17  12   3      860.62     1015.01    187.72 o
  18  12   3       83.34      -14.44    171.48 o
   0  13   3    25881.23    27147.27    451.25 o
   1  13   3     1159.36     1393.97    106.24 o
   2  13   3     1891.59     2101.75    121.54 o
   3  13   3      448.18      603.95     83.04 o
   4  13   3      706.09     1075.17     93.86 o
   5  13   3      739.56      768.12     87.87 o
   6  13   3     1582.25     1487.44    108.70 o
   7  13   3       17.46       -7.63     52.73 o
   8  13   3     6538.16     6276.46    176.18 o
   9  13   3     1004.19     1066.92    102.51 o
  10  13   3      199.27      199.54     86.48 o
  11  13   3      736.53      657.76    101.66 o
  12  13   3     4803.49     4562.09    187.12 o
  13  13   3      157.36      297.86     97.63 o
  14  13   3     2177.46     2211.13    224.42 o
  15  13   3        5.72     -123.94    129.36 o
  16  13   3      688.64      788.19    179.30 o
  17  13   3       90.03      178.70    170.27 o
  18  13   3       86.71      -16.85    170.27 o
   1  14   3    10420.86    10236.95    538.49 o
   2  14   3     1162.19     1357.97    162.15 o
   3  14   3     1658.68     1885.34    122.39 o
   4  14   3     1449.56     1463.57    111.63 o
   5  14   3     1414.83     1720.98    122.21 o
   6  14   3     1487.03     1475.59    120.20 o
   7  14   3     2807.54     2993.73    195.54 o
   8  14   3     1128.51     1289.98    157.64 o
   9  14   3     1320.07     1152.08    108.74 o
  10  14   3     5514.66     5677.51    187.33 o
  11  14   3     1377.92     1259.75    118.91 o
  12  14   3     1532.37     1725.04    141.55 o
  13  14   3     2757.18     2823.78    168.67 o
  14  14   3      300.36      261.12    139.59 o
  15  14   3       46.98       -1.81    144.40 o
  16  14   3      468.97      538.49    179.90 o
  17  14   3      244.32      289.40    170.87 o
  18  14   3      394.67      481.94    190.13 o
  19  14   3      469.12      571.58    222.02 o
   0  15   3    11333.04    11134.47    321.89 o
   1  15   3     4024.53     4274.35    241.27 o
   2  15   3      192.11       96.98     75.93 o
   3  15   3     1672.02     1611.14    124.77 o
   4  15   3     2713.68     2656.26    139.48 o
   5  15   3     3746.93     3668.81    151.35 o
   6  15   3      973.81     1292.35    107.46 o
   7  15   3     2780.33     3171.18    142.39 o
   8  15   3     2338.26     2292.36    202.76 o
   9  15   3     1794.50     1943.39    197.95 o
  10  15   3      102.24      105.29    110.71 o
  11  15   3     3941.39     4421.66    264.73 o
  12  15   3     1802.30     1523.42    191.33 o
  13  15   3       77.84       37.30    129.96 o
  14  15   3      372.78      357.39    158.24 o
  15  15   3      110.86       -7.22    144.40 o
  16  15   3      460.42      800.82    191.93 o
  17  15   3      118.22       84.84    180.50 o
  18  15   3      132.25      151.02    194.94 o
  19  15   3       85.47      -74.01    204.57 o
   1  16   3     1326.50     1322.95    112.74 o
   2  16   3     5983.87     6229.32    282.18 o
   3  16   3     2427.86     2619.20    228.33 o
   4  16   3     3195.17     3165.93    149.66 o
   5  16   3     4405.30     4731.97    169.10 o
   6  16   3     1745.88     1695.60    125.50 o
   7  16   3     1123.12     1556.69    388.38 o
   8  16   3     1084.04     1084.21    163.05 o
   9  16   3     1988.06     2107.04    205.17 o
  10  16   3     3092.80     2910.87    235.25 o
  11  16   3      361.49      318.28    141.39 o
  12  16   3      122.81      404.32    145.60 o
  13  16   3      802.36      684.70    173.88 o
  14  16   3       93.71      -93.86    145.00 o
  15  16   3      838.36     1317.65    209.38 o
  16  16   3      347.96      502.39    188.32 o
  17  16   3     1025.16     1177.46    222.02 o
  18  16   3      240.70      128.16    197.35 o
   0  17   3     2619.27     2135.92    200.36 o
   1  17   3     3067.68     2962.02    153.44 o
   2  17   3     3695.12     3889.74    165.14 o
   3  17   3     5396.23     5665.74    185.46 o
   4  17   3     7778.79     7602.35    259.02 o
   5  17   3      116.51      126.25     83.84 o
   6  17   3      189.20      337.75     88.69 o
   7  17   3      261.96      240.62     88.05 o
   8  17   3     3328.81     3285.71    237.06 o
   9  17   3      275.49      279.17    132.97 o
  10  17   3     1193.61     1191.30    180.50 o
  11  17   3      541.27      458.47    146.81 o
  12  17   3      858.52     1025.84    181.70 o
  13  17   3       16.37      -22.86    141.39 o
  14  17   3       80.71      -93.86    151.02 o
  15  17   3      816.33      809.24    194.94 o
  16  17   3     1153.64     1351.35    225.02 o
  17  17   3      118.06       57.16    188.32 o
  18  17   3      596.62      905.51    234.05 o
   1  18   3     3955.26     3777.49    169.10 o
   2  18   3     2065.33     2155.71    146.08 o
   3  18   3     6201.06     5983.24    195.68 o
   4  18   3       77.74        6.01     78.49 o
   5  18   3     3513.05     3325.04    164.74 o
   6  18   3     3159.51     3215.46    161.81 o
   7  18   3      946.02     1012.81    116.95 o
   8  18   3      474.20      468.10    143.20 o
   9  18   3     1792.78     1732.80    212.39 o
  10  18   3      878.43     1058.94    177.49 o
  11  18   3       42.20      -15.64    135.98 o
  12  18   3       23.63       47.53    146.21 o
  13  18   3      461.17      406.13    164.86 o
  14  18   3      521.29      615.51    188.32 o
  15  18   3     1411.75     2064.32    249.09 o
  16  18   3      579.81      620.92    200.96 o
  17  18   3      757.25      688.31    220.21 o
   0  19   3      407.73      607.68    147.41 o
   1  19   3       65.88       60.18     86.59 o
   2  19   3     2843.58     2437.08    166.06 o
   3  19   3     1551.51     1652.22    134.53 o
   4  19   3     5042.23     4754.02    183.58 o
   5  19   3     4506.40     4312.97    182.39 o
   6  19   3      140.32      193.67     91.62 o
   7  19   3     2461.48     2631.10    231.04 o
   8  19   3       90.06      222.02    136.58 o
   9  19   3      454.15      584.22    160.04 o
  10  19   3      600.48      671.46    168.47 o
  11  19   3      437.12      392.89    158.84 o
  12  19   3       71.57      182.31    161.25 o
  13  19   3      140.19      128.16    158.24 o
  14  19   3      516.85      455.46    191.93 o
  15  19   3      878.76      886.86    208.78 o
  16  19   3     1220.72     1025.24    229.24 o
   1  20   3      326.09      449.87    103.13 o
   2  20   3      517.15      624.30    108.85 o
   3  20   3      697.89      803.90    118.27 o
   4  20   3      811.33     1031.29    118.25 o
   5  20   3      725.73      682.53    154.33 o
   6  20   3     5445.36     5528.57    240.67 o
   7  20   3      878.56      785.18    170.87 o
   8  20   3     2789.48     3049.86    249.09 o
   9  20   3       60.29      -22.86    143.20 o
  10  20   3      433.22      659.43    169.67 o
  11  20   3      134.84      -94.46    153.43 o
  12  20   3      325.23      433.20    171.48 o
  13  20   3      263.35       73.40    168.47 o
  14  20   3     1893.82     2493.91    290.00 o
  15  20   3      679.85      583.02    211.19 o
  16  20   3       80.04      164.86    209.38 o
   0  21   3     1124.40     1466.87    193.14 o
   1  21   3      428.04      476.63    106.12 o
   2  21   3      597.68      713.36    116.96 o
   3  21   3     1184.27     1258.22    136.55 o
   4  21   3      337.28      462.28    107.60 o
   5  21   3     1957.19     1929.06    154.80 o
   6  21   3      899.79      756.91    119.73 o
   7  21   3     2578.22     2721.95    252.10 o
   8  21   3      181.62      252.10    149.82 o
   9  21   3      838.66      957.25    195.54 o
  10  21   3       38.40      126.35    154.63 o
  11  21   3      523.33      817.67    202.16 o
  12  21   3      135.63      148.01    163.65 o
  13  21   3      801.04     1012.01    217.80 o
  14  21   3       26.93       67.39    187.72 o
  15  21   3      503.25      894.68    221.41 o
   1  22   3      989.45     1230.18    190.43 o
   2  22   3      642.21      685.47    121.20 o
   3  22   3      779.89      919.78    133.59 o
   4  22   3        7.37      -25.45    100.34 o
   5  22   3      449.54      497.91    117.84 o
   6  22   3     3471.71     3567.76    212.39 o
   7  22   3      703.96      943.42    193.14 o
   8  22   3      477.33      376.04    176.89 o
   9  22   3       75.76      135.38    169.07 o
  10  22   3       19.83      111.91    164.26 o
  11  22   3       87.52      -96.87    172.68 o
  12  22   3      173.47      -27.68    166.66 o
  13  22   3      437.90      528.87    209.98 o
  14  22   3     1084.73     1013.21    225.02 o
   0  23   3       45.78      -49.94    154.63 o
   1  23   3      193.05      248.88    116.42 o
   2  23   3     1203.97     1362.51    143.56 o
   3  23   3     1341.46     1370.08    149.96 o
   4  23   3      529.09      466.96    119.41 o
   5  23   3     1709.66     1500.75    153.70 o
   6  23   3      775.31      905.51    191.93 o
   7  23   3      312.79      326.71    168.47 o
   8  23   3      355.26      333.93    183.51 o
   9  23   3      230.27      443.43    189.53 o
  10  23   3      157.65      151.62    176.29 o
  11  23   3      906.64     1213.56    233.45 o
  12  23   3      817.58      554.74    206.37 o
  13  23   3      107.94      321.29    205.77 o
   1  24   3      539.08      609.51    256.01 o
   2  24   3      712.46      879.56    141.09 o
   3  24   3      346.83      526.15    129.88 o
   4  24   3       70.99      113.81    119.13 o
   5  24   3      367.00      361.27    133.56 o
   6  24   3      979.75     1386.24    220.21 o
   7  24   3       74.55      223.82    175.69 o
   8  24   3      275.72      309.86    177.49 o
   9  24   3      208.60      119.73    183.51 o
  10  24   3     1479.01     1782.74    253.30 o
  11  24   3      114.19       49.34    190.73 o
  12  24   3      686.17      590.24    215.40 o
   0  25   3      175.14        0.00    179.90 o
   1  25   3      263.50      511.52    134.96 o
   2  25   3      332.36      351.89    135.62 o
   3  25   3      838.48      839.57    147.61 o
   4  25   3      691.48      618.24    139.78 o
   5  25   3      279.05      242.60    136.67 o
   6  25   3      208.57      164.86    176.29 o
   7  25   3      159.81       24.67    183.51 o
   8  25   3      312.20      659.43    203.97 o
   9  25   3      622.29      716.59    224.42 o
  10  25   3      244.06      286.39    195.54 o
  11  25   3     1044.96      779.16    239.46 o
   1  26   3        0.99      -63.86    129.17 o
   2  26   3     1093.75     1200.75    169.95 o
   3  26   3       38.30        9.21    129.42 o
   4  26   3      511.99      666.55    146.29 o
   5  26   3      242.96      300.19    142.46 o
   6  26   3      288.82      273.16    186.52 o
   7  26   3       42.65       71.00    195.54 o
   8  26   3      339.97      380.25    196.75 o
   9  26   3      255.29      214.80    215.40 o
   0  27   3      522.21      442.23    209.98 o
   1  27   3      501.50      637.31    161.23 o
   2  27   3      805.75     1016.45    173.98 o
   3  27   3      394.85      432.96    151.14 o
   4  27   3      203.85      101.46    150.94 o
   5  27   3       54.41      -66.18    191.93 o
   6  27   3      300.08      312.27    203.97 o
   7  27   3       64.18      182.91    208.78 o
   1  28   3     1199.33     1153.12    178.43 o
   2  28   3      687.57      781.68    170.58 o
   3  28   3      371.50      137.43    157.94 o
   4  28   3       37.71      271.09    164.51 o
   0   0   4     2382.53     3079.34    134.17 o
   2   0   4     1979.95     2252.22     86.59 o
   4   0   4    30005.49    30064.76    407.33 o
   6   0   4     4300.66     3951.16    179.90 o
   8   0   4     9201.94    10284.31    274.36 o
  10   0   4     2024.98     2155.18    178.70 o
  12   0   4     1776.59     1550.50    173.28 o
  14   0   4     1769.41     2147.35    196.75 o
  16   0   4     8599.88     8446.22    320.09 o
  18   0   4     1055.67     1226.80    186.52 o
   1   1   4      266.32      288.10     35.99 o
   2   1   4     1295.07     1493.22    108.60 o
   3   1   4    20230.65    21557.70    414.79 o
   4   1   4      996.24      930.40    108.90 o
   5   1   4    36180.21    35226.45    354.38 o
   6   1   4     2052.75     2105.92    124.55 o
   7   1   4     4179.55     4612.90    147.41 o
   8   1   4     4904.38     5565.59    153.37 o
   9   1   4     3055.73     3516.91    134.87 o
  10   1   4     4074.63     4399.39    151.67 o
  11   1   4      335.63      424.34     83.76 o
  12   1   4     2513.43     2811.00    139.75 o
  13   1   4     2108.93     2286.20    131.00 o
  14   1   4      957.62     1136.92    108.27 o
  15   1   4     5795.93     5818.17    185.26 o
  16   1   4       90.03       41.02     91.03 o
  17   1   4     2909.84     2964.90    164.65 o
  18   1   4      391.59      432.37    111.63 o
   0   2   4     4357.22     4930.07    156.43 o
   1   2   4     1242.47     1432.01     65.64 o
   2   2   4     1433.82     1469.19     65.51 o
   3   2   4      218.04      184.97     38.80 o
   4   2   4    25498.93    25502.60    217.76 o
   5   2   4    11036.65    11479.24    186.51 o
   6   2   4       50.81       -3.06     48.36 o
   7   2   4     7308.07     7338.97    165.68 o
   8   2   4     8490.79     8947.00    189.83 o
   9   2   4     9959.10    10051.13    199.48 o
  10   2   4      904.80      986.93    121.84 o
  11   2   4     3492.04     3328.87    283.08 o
  12   2   4     2601.51     2804.40    155.53 o
  13   2   4     2738.30     2798.17    141.18 o
  14   2   4      665.22      680.91     97.81 o
  15   2   4      451.25      549.58    101.38 o
  16   2   4     2646.45     2543.98    344.15 o
  17   2   4      479.01      443.43    149.82 o
  18   2   4      500.91      416.96    157.64 o
   1   3   4    12215.84    13049.56    271.65 o
   2   3   4     1827.70     1823.75    133.27 o
   3   3   4     2220.29     2029.83     84.13 o
   4   3   4     9545.59    10229.93    139.92 o
   5   3   4     1706.97     1829.81    113.28 o
   6   3   4    12910.56    12779.04    352.88 o
   7   3   4    11548.58    11694.24    294.52 o
   8   3   4     5420.64     5726.19    234.05 o
   9   3   4     1129.90     1140.76    121.24 o
  10   3   4     2155.44     2285.72    125.50 o
  11   3   4      975.35     1040.49     97.58 o
  12   3   4      613.23      610.50     85.51 o
  13   3   4     5524.79     5737.72    307.75 o
  14   3   4     2005.72     2230.49    140.59 o
  15   3   4       76.93       59.57    120.33 o
  16   3   4       77.32       24.07    124.55 o
  17   3   4      127.75      231.04    140.19 o
  18   3   4       18.49      -72.20    144.40 o
   0   4   4    50197.31    56629.02    540.90 o
   1   4   4     1442.19     1620.27     85.17 o
   2   4   4     4426.67     4507.28    111.09 o
   3   4   4     2947.56     3293.27    340.54 o
   4   4   4     1895.72     1934.88    144.40 o
   5   4   4    23048.48    24400.81    547.22 o
   6   4   4      371.39      327.91     89.65 o
   7   4   4     4694.02     4925.86    207.58 o
   8   4   4     4500.67     4943.91    212.39 o
   9   4   4      514.90      421.17    108.30 o
  10   4   4      142.88      151.02     92.66 o
  11   4   4      331.63      362.20    115.52 o
  12   4   4     4239.67     4637.06    231.64 o
  13   4   4     1087.22     1333.90    162.45 o
  14   4   4     3328.59     3439.74    220.21 o
  15   4   4      589.15      491.56    145.60 o
  16   4   4      138.98      192.53    134.17 o
  17   4   4       37.96      197.35    144.40 o
  18   4   4      380.24      317.08    150.42 o
  19   4   4      181.71      115.52    166.06 o
   1   5   4    38554.23    40378.67   1063.75 o
   2   5   4     4400.26     4797.41    119.73 o
   3   5   4     3882.81     4065.11    219.61 o
   4   5   4      114.94      153.59     42.92 o
   5   5   4      153.98       64.34     41.15 o
   6   5   4     6162.21     6256.15    226.23 o
   7   5   4     1572.86     1642.55    158.84 o
   8   5   4      414.50      338.74    102.28 o
   9   5   4     1339.63     1379.63    144.40 o
  10   5   4     1396.17     1425.35    168.47 o
  11   5   4     8469.40     8339.12    288.20 o
  12   5   4     2097.24     2560.10    191.93 o
  13   5   4     3109.23     3208.70    219.01 o
  14   5   4     1564.76     1287.57    164.26 o
  15   5   4      737.98      630.55    145.00 o
  16   5   4      162.64      143.80    134.77 o
  17   5   4       57.66     -108.90    138.38 o
  18   5   4        1.76     -101.68    153.43 o
  19   5   4     1988.61     2074.55    238.86 o
   0   6   4    53302.28    57132.01    564.36 o
   1   6   4     1216.80     1259.80     82.96 o
   2   6   4     6197.54     5996.87    127.27 o
   3   6   4    16252.85    16958.75    428.39 o
   4   6   4     1194.29     1430.24     85.85 o
   5   6   4      157.53      208.06     74.01 o
   6   6   4      729.50      820.42     58.43 o
   7   6   4      222.25      392.89     96.87 o
   8   6   4     4111.86     3810.36    210.58 o
   9   6   4     6355.46     6521.48    249.09 o
  10   6   4     1936.47     2406.07    195.54 o
  11   6   4     6820.95     7260.33    274.96 o
  12   6   4     5403.54     5174.95    248.49 o
  13   6   4      190.01      127.55    111.31 o
  14   6   4     1619.41     1841.10    203.36 o
  15   6   4     1129.85     1297.20    167.87 o
  16   6   4        4.18       22.26    132.37 o
  17   6   4      425.39      221.41    148.01 o
  18   6   4      401.50      554.74    173.88 o
  19   6   4      326.28      368.82    182.31 o
   1   7   4     8164.98     8563.79    153.83 o
   2   7   4    20363.44    21382.55    679.89 o
   3   7   4     1211.46     1226.86     87.62 o
   4   7   4    10420.80    10452.39    319.79 o
   5   7   4     1573.68     1739.39    137.18 o
   6   7   4      806.94      919.28     77.77 o
   7   7   4      205.04      311.31     49.69 o
   8   7   4     2306.42     2534.83    190.73 o
   9   7   4     5117.95     5662.90    243.07 o
  10   7   4     9390.00     9629.70    309.86 o
  11   7   4     5637.55     6063.61    260.52 o
  12   7   4     4784.08     4972.79    252.70 o
  13   7   4     1061.35     1405.50    164.86 o
  14   7   4     1353.81     1141.36    166.66 o
  15   7   4      811.49      968.69    166.06 o
  16   7   4        5.75     -129.96    129.96 o
  17   7   4      289.55       90.85    155.23 o
  18   7   4      421.35      530.07    169.07 o
  19   7   4      230.50      255.11    179.90 o
   0   8   4     2872.15     2934.34    156.43 o
   1   8   4     6788.02     6585.92    173.88 o
   2   8   4     5951.94     5647.67    225.93 o
   3   8   4    19817.97    20820.69    651.01 o
   4   8   4      376.66      442.09     58.40 o
   5   8   4     1224.89     1061.50     83.27 o
   6   8   4     1033.12     1153.86     86.48 o
   7   8   4      317.25      314.65     82.73 o
   8   8   4     5545.93     5825.95    242.47 o
   9   8   4    10272.99    10151.35    311.06 o
  10   8   4     1423.68     1441.00    178.09 o
  11   8   4     9806.52     9216.96    315.27 o
  12   8   4     1014.25     1096.84    149.21 o
  13   8   4      335.09      258.72    134.77 o
  14   8   4      170.52      190.13    125.75 o
  15   8   4      491.83      670.86    157.64 o
  16   8   4      638.14      486.75    149.82 o
  17   8   4       16.13       42.12    151.62 o
  18   8   4      205.22      283.39    176.29 o
  19   8   4      145.90       55.35    173.88 o
   1   9   4     2324.88     2277.73    105.06 o
   2   9   4    14226.95    14737.58    376.64 o
   3   9   4    10267.00    10195.73    485.85 o
   4   9   4      461.36      611.62    101.68 o
   5   9   4     2073.00     2126.64    106.25 o
   6   9   4      941.68      983.38     84.84 o
   7   9   4      303.43      362.43     63.04 o
   8   9   4     1141.45     1261.10    141.99 o
   9   9   4     3028.40     2889.21    207.58 o
  10   9   4    10401.24    10339.67    325.50 o
  11   9   4       55.85       18.05    105.89 o
  12   9   4     2075.24     1768.90    197.35 o
  13   9   4      241.19      110.11    116.12 o
  14   9   4      713.16      635.96    152.82 o
  15   9   4      722.73      600.46    152.22 o
  16   9   4      404.65      297.22    154.63 o
  17   9   4     1341.81     1416.33    207.58 o
  18   9   4      164.62      219.61    161.25 o
  19   9   4      127.89      108.90    184.11 o
   0  10   4     1052.97     1131.74    135.38 o
   1  10   4     7313.36     7435.48    361.90 o
   2  10   4     5737.05     5698.12    277.37 o
   3  10   4     1699.06     1725.64    105.20 o
   4  10   4     6478.05     6442.91    159.44 o
   5  10   4     3188.97     3262.77    124.03 o
   6  10   4     6848.31     6590.07    194.94 o
   7  10   4     6883.36     6641.82    257.51 o
   8  10   4      562.88      510.21    125.15 o
   9  10   4     1420.68     1403.09    154.03 o
  10  10   4      107.87      -42.72    109.50 o
  11  10   4     1616.34     1483.11    181.10 o
  12  10   4     1264.11     1537.26    178.70 o
  13  10   4      490.84      716.59    152.82 o
  14  10   4     1712.93     1908.49    209.38 o
  15  10   4     1605.73     2032.44    230.44 o
  16  10   4     3004.03     3168.99    252.10 o
  17  10   4       86.99      165.46    157.04 o
  18  10   4      854.63      865.20    197.35 o
  19  10   4      187.73      223.82    187.72 o
   1  11   4     3162.28     3129.65    127.27 o
   2  11   4     3972.51     3987.77    137.52 o
   3  11   4     3561.48     3398.89    204.27 o
   4  11   4      672.40      719.20     78.54 o
   5  11   4     5707.63     5974.21    533.98 o
   6  11   4     8514.20     8624.60    180.12 o
   7  11   4      557.52      769.53    135.98 o
   8  11   4      537.20      565.57    126.95 o
   9  11   4       81.82        7.82    102.89 o
  10  11   4     1636.51     1478.30    181.70 o
  11  11   4      672.20      608.29    140.19 o
  12  11   4      784.53      703.95    149.82 o
  13  11   4     1076.40     1291.78    179.30 o
  14  11   4     1280.71     1040.28    182.31 o
  15  11   4     3391.94     2817.01    243.68 o
  16  11   4      769.29      643.18    176.89 o
  17  11   4     1037.81     1016.22    193.74 o
  18  11   4     1715.32     1982.50    234.65 o
  19  11   4      167.72     -131.16    184.11 o
   0  12   4     3072.12     3038.42    185.31 o
   1  12   4     4106.91     3884.09    249.09 o
   2  12   4       23.04       79.12     86.34 o
   3  12   4      370.56      366.89     87.54 o
   4  12   4     1123.73     1117.13    145.90 o
   5  12   4     3541.50     3645.60    144.58 o
   6  12   4      100.06      137.85     87.54 o
   7  12   4    11607.76    11071.30    333.93 o
   8  12   4      251.04      271.95    120.94 o
   9  12   4      478.86      428.39    119.73 o
  10  12   4      506.61      706.96    143.20 o
  11  12   4      580.72      682.89    139.59 o
  12  12   4      592.61      832.71    159.44 o
  13  12   4     2039.28     2123.89    222.02 o
  14  12   4      247.61      222.02    135.98 o
  15  12   4     1773.95     2039.05    239.46 o
  16  12   4      219.33      136.58    157.04 o
  17  12   4      634.28      789.39    187.12 o
  18  12   4       20.72      -34.30    180.50 o
  19  12   4     1230.62     1669.03    244.28 o
   1  13   4      717.68      772.82     87.39 o
   2  13   4     1972.31     2068.15    126.56 o
   3  13   4      351.52      526.13    111.01 o
   4  13   4     1300.55     1335.48    181.10 o
   5  13   4     1104.36     1149.27    151.32 o
   6  13   4    14592.93    14973.60    572.49 o
   7  13   4     1325.54     1586.00    173.88 o
   8  13   4     5415.62     5379.52    255.11 o
   9  13   4     1244.91     1659.40    196.14 o
  10  13   4      249.09      317.68    124.55 o
  11  13   4      234.20        7.22    117.33 o
  12  13   4     2216.30     2240.01    214.80 o
  13  13   4      538.65      499.38    145.00 o
  14  13   4     1617.47     1893.45    218.41 o
  15  13   4       62.53      105.29    149.82 o
  16  13   4      401.08      400.71    177.49 o
  17  13   4      716.39      732.83    206.97 o
  18  13   4     1851.97     1717.76    241.87 o
  19  13   4       13.04      155.83    207.58 o
   0  14   4     1034.65     1496.35    172.68 o
   1  14   4     2044.84     1881.24    132.73 o
   2  14   4     3429.18     3319.44    149.93 o
   3  14   4       35.21       -2.68     69.34 o
   4  14   4     1621.07     1726.03    130.80 o
   5  14   4     6405.58     6645.52    267.74 o
   6  14   4     4982.54     5201.61    361.30 o
   7  14   4     4163.04     3708.68    229.84 o
   8  14   4     1109.32     1111.28    162.45 o
   9  14   4      173.74      199.15    112.51 o
  10  14   4      776.90      907.32    159.44 o
  11  14   4      720.30      976.51    158.84 o
  12  14   4      139.98       81.83    134.17 o
  13  14   4      566.94      630.55    166.06 o
  14  14   4      577.28      552.33    166.66 o
  15  14   4      836.86      835.72    190.13 o
  16  14   4      939.70     1008.40    200.96 o
  17  14   4      349.89      568.58    191.33 o
  18  14   4      713.26     1222.59    229.84 o
  19  14   4      356.91      147.41    207.58 o
   1  15   4     2428.19     2591.34    180.80 o
   2  15   4     2069.92     2287.89    141.67 o
   3  15   4     7586.70     8163.57    356.19 o
   4  15   4     1177.55     1347.86    156.73 o
   5  15   4     1387.59     1636.42    138.38 o
   6  15   4     6196.66     6172.28    305.65 o
   7  15   4      178.42      232.24    123.94 o
   8  15   4     1140.18     1166.03    168.47 o
   9  15   4     2838.88     2505.95    216.00 o
  10  15   4     3066.81     3122.06    240.07 o
  11  15   4       52.99     -114.32    114.32 o
  12  15   4      338.86      273.16    146.81 o
  13  15   4      622.21      435.61    149.21 o
  14  15   4      305.08      602.87    172.68 o
  15  15   4      622.18      694.33    186.52 o
  16  15   4       52.27       42.12    162.45 o
  17  15   4     2329.46     2928.92    306.25 o
  18  15   4      289.15      385.07    211.79 o
   0  16   4      323.11      274.36    123.34 o
   1  16   4     2023.40     1763.49    135.28 o
   2  16   4     7650.56     8048.42    212.69 o
   3  16   4     3182.57     3834.01    183.81 o
   4  16   4     3764.48     3742.01    167.72 o
   5  16   4      313.81      291.41     90.59 o
   6  16   4      831.24      988.72    107.60 o
   7  16   4      978.09      913.93    161.85 o
   8  16   4     2409.46     2311.01    212.39 o
   9  16   4     2188.68     2542.65    231.64 o
  10  16   4      847.01      954.25    163.65 o
  11  16   4     1996.35     2066.73    228.63 o
  12  16   4      141.87      169.07    141.99 o
  13  16   4      177.43      211.79    154.63 o
  14  16   4       87.28      160.65    159.44 o
  15  16   4      164.60     -151.62    151.62 o
  16  16   4      414.82      382.06    195.54 o
  17  16   4      249.35      215.40    203.97 o
  18  16   4      948.71      801.42    229.84 o
   1  17   4      714.16      687.53    122.44 o
   2  17   4     4747.53     5429.23    189.03 o
   3  17   4     2823.11     2827.20    161.63 o
   4  17   4     4092.79     4117.60    360.10 o
   5  17   4      121.57      187.15    118.83 o
   6  17   4       23.50      129.51     87.58 o
   7  17   4      527.44      496.38    140.79 o
   8  17   4      925.19     1254.48    179.30 o
   9  17   4     2297.47     2028.22    215.40 o
  10  17   4     2513.89     2505.35    229.24 o
  11  17   4       30.15      -38.51    144.40 o
  12  17   4      653.88      640.78    161.25 o
  13  17   4       15.10      -12.64    151.02 o
  14  17   4      645.23      758.70    184.11 o
  15  17   4      197.39      474.72    187.72 o
  16  17   4      106.67       75.21    190.13 o
  17  17   4      561.39      304.44    209.38 o
   0  18   4     4712.62     5105.15    269.55 o
   1  18   4     1280.05     1401.39    205.47 o
   2  18   4      774.60     1031.81    116.72 o
   3  18   4     4984.79     5080.44    237.06 o
   4  18   4      364.79      376.79     99.19 o
   5  18   4      348.05      304.13     96.57 o
   6  18   4      406.72      528.53    107.55 o
   7  18   4      956.07     1006.59    173.88 o
   8  18   4     1242.95     1287.57    193.14 o
   9  18   4     2209.91     2179.84    223.82 o
  10  18   4       12.91      -52.95    137.18 o
  11  18   4     2108.11     2703.90    251.50 o
  12  18   4      176.50      269.55    161.85 o
  13  18   4      128.31     -152.82    152.82 o
  14  18   4      180.47      179.30    170.87 o
  15  18   4      185.08      123.34    183.51 o
  16  18   4      147.62       70.40    191.33 o
   1  19   4     5398.35     5467.16    203.78 o
   2  19   4     1573.90     1631.83    145.74 o
   3  19   4      257.38      265.83    101.46 o
   4  19   4      606.53      606.87    110.98 o
   5  19   4      683.45      665.91    112.06 o
   6  19   4       73.94      -15.64    132.97 o
   7  19   4      145.86      132.97    129.96 o
   8  19   4     2140.27     2298.37    241.27 o
   9  19   4      616.20      699.74    169.07 o
  10  19   4     1198.09     1499.36    216.00 o
  11  19   4      383.71      703.95    172.68 o
  12  19   4     1512.28     1599.23    232.85 o
  13  19   4      942.73      986.74    200.96 o
  14  19   4      723.83      987.94    222.62 o
  15  19   4      111.32      -29.48    188.92 o
  16  19   4       23.11      619.72    213.59 o
   0  20   4     3861.18     4015.53    265.34 o
   1  20   4      547.58      559.16    115.86 o
   2  20   4     2727.73     2812.58    176.49 o
   3  20   4      588.50      760.88    143.20 o
   4  20   4       74.83       80.78    103.15 o
   5  20   4      880.23     1288.37    185.92 o
   6  20   4      572.60      500.59    172.08 o
   7  20   4      107.97     -120.94    133.57 o
   8  20   4      390.42      382.66    168.47 o
   9  20   4      736.08      826.09    185.31 o
  10  20   4       13.36       89.05    154.03 o
  11  20   4      412.75      587.83    184.11 o
  12  20   4     1980.55     2050.49    252.10 o
  13  20   4       28.23        1.81    170.27 o
  14  20   4      838.94     1058.33    235.85 o
  15  20   4      287.79      336.33    204.57 o
   1  21   4     1430.81     1656.31    198.85 o
   2  21   4       16.92       64.40    101.48 o
   3  21   4       16.90      171.40    101.66 o
   4  21   4       90.43       -9.70    102.98 o
   5  21   4      768.78      838.89    128.37 o
   6  21   4     1656.14     1532.45    212.39 o
   7  21   4     1496.53     1529.44    217.20 o
   8  21   4       51.31      105.89    154.03 o
   9  21   4      530.92      505.40    185.92 o
  10  21   4      329.41      481.33    183.51 o
  11  21   4      184.59      375.44    183.51 o
  12  21   4       93.63      110.71    180.50 o
  13  21   4     2153.69     2297.77    277.97 o
  14  21   4      535.74      595.65    219.01 o
   0  22   4      496.74      235.85    156.43 o
   1  22   4       20.31       98.93    108.05 o
   2  22   4     1252.78     1303.26    146.54 o
   3  22   4       96.26      124.37    111.54 o
   4  22   4     1573.21     2007.76    167.83 o
   5  22   4      591.33      612.19    128.32 o
   6  22   4      697.27      721.40    184.71 o
   7  22   4     1313.21     1671.43    228.03 o
   8  22   4      788.27      813.46    193.14 o
   9  22   4      373.76      535.48    193.14 o
  10  22   4       75.33      -72.80    167.87 o
  11  22   4      899.59      951.84    222.62 o
  12  22   4      927.78     1125.72    223.82 o
  13  22   4      716.99      468.10    209.98 o
   1  23   4      490.41      687.01    133.80 o
   2  23   4       61.85       54.20    114.20 o
   3  23   4      364.75      745.29    142.90 o
   4  23   4      226.94      384.48    132.10 o
   5  23   4     2003.15     2443.98    262.93 o
   6  23   4      320.70      446.44    182.91 o
   7  23   4      232.22      319.49    180.50 o
   8  23   4      834.15      854.97    202.76 o
   9  23   4      136.03      167.26    186.52 o
  10  23   4      835.76      570.98    197.95 o
  11  23   4      247.03      153.43    189.53 o
  12  23   4      963.14      963.27    225.63 o
   0  24   4      151.40       83.63    169.67 o
   1  24   4       52.16       81.08    122.85 o
   2  24   4       46.84      112.65    118.13 o
   3  24   4      457.71      399.43    134.89 o
   4  24   4     3873.52     4166.76    312.87 o
   5  24   4      201.71      140.19    173.28 o
   6  24   4      320.45      267.14    181.70 o
   7  24   4      941.93      696.73    211.19 o
   8  24   4       89.46      -19.86    175.09 o
   9  24   4      431.12      474.11    206.97 o
  10  24   4      189.54      291.81    192.53 o
  11  24   4      277.72      247.89    212.99 o
   1  25   4       47.79     -114.88    127.73 o
   2  25   4      213.74      340.51    179.90 o
   3  25   4     1342.44     1608.79    294.82 o
   4  25   4      849.95     1287.81    249.69 o
   5  25   4      855.36      653.41    198.55 o
   6  25   4      101.71      175.09    185.31 o
   7  25   4      106.44      161.85    191.93 o
   8  25   4      225.38      225.63    193.14 o
   9  25   4      329.32      551.73    221.41 o
  10  25   4       87.25      246.68    202.76 o
   0  26   4      201.36      362.81    212.99 o
   1  26   4      158.76       98.37    142.95 o
   2  26   4      487.03      463.00    145.61 o
   3  26   4      150.44      163.53    143.15 o
   4  26   4     1169.02     1315.25    249.09 o
   5  26   4      451.42      380.25    202.76 o
   6  26   4       31.46      131.16    199.75 o
   7  26   4        7.45      258.12    212.99 o
   8  26   4      842.26      956.05    237.66 o
   1  27   4      447.51      200.81    153.80 o
   2  27   4       73.51      109.62    152.83 o
   3  27   4     1016.25     1121.15    175.90 o
   4  27   4       72.10     -201.56    201.56 o
   5  27   4      222.58      149.21    211.19 o
   0  28   4      708.11      693.72    256.31 o
   2   0   5    19252.43    20479.24    752.99 o
   4   0   5     7126.11     7804.24    237.06 o
   6   0   5     4502.50     4818.76    214.19 o
   8   0   5     7995.23     8334.31    273.76 o
  10   0   5    12749.32    13011.08    344.15 o
  12   0   5     1231.24     1410.31    175.09 o
  14   0   5     3734.15     4238.75    241.87 o
  16   0   5      182.92      127.55    130.56 o
  18   0   5      353.99      160.65    166.06 o
   0   1   5     4571.70     4949.86    124.23 o
   1   1   5     2361.36     2507.43     84.79 o
   2   1   5     3044.17     3030.13    149.16 o
   3   1   5    21229.54    21967.07    346.70 o
   4   1   5      830.11     1018.20     79.34 o
   5   1   5     3578.07     3660.62    177.49 o
   6   1   5     1253.39     1474.25    112.09 o
   7   1   5     1773.92     1778.64    120.81 o
   8   1   5      319.98      382.34     75.70 o
   9   1   5    10951.80    10518.56    437.71 o
  10   1   5      391.36      311.41     80.35 o
  11   1   5    10114.94     9806.46    395.30 o
  12   1   5      498.44      366.10     87.85 o
  13   1   5      689.59      738.35    102.69 o
  14   1   5      580.61      659.02     99.95 o
  15   1   5     1270.45     1379.87    128.48 o
  16   1   5     1075.96     1174.90    203.06 o
  17   1   5      157.19      175.75    105.29 o
  18   1   5      159.81      243.35    115.92 o
  19   1   5      584.41      965.08    199.75 o
   1   2   5    13318.14    13774.68    540.90 o
   2   2   5    11111.39    11275.36    360.89 o
   3   2   5     4238.41     4288.53     97.88 o
   4   2   5      997.26      985.71     64.45 o
   5   2   5     9276.36     9839.76    212.09 o
   6   2   5     8783.35     8317.51    196.75 o
   7   2   5     1564.52     1564.11    115.46 o
   8   2   5      958.11      903.67     89.98 o
   9   2   5      461.16      494.16     83.08 o
  10   2   5     9282.16     9234.71    211.45 o
  11   2   5     1981.50     2174.07    134.19 o
  12   2   5     1880.34     1942.02    137.37 o
  13   2   5     2057.68     2256.69    234.95 o
  14   2   5     1888.77     2106.28    145.07 o
  15   2   5     3244.27     3103.37    249.69 o
  16   2   5      209.69      246.51     99.61 o
  17   2   5     1038.14     1186.49    195.54 o
  18   2   5      424.55      492.16    166.06 o
  19   2   5     1161.33     1022.84    209.38 o
   0   3   5    16240.68    15519.43    283.99 o
   1   3   5     2965.37     2998.20    107.33 o
   2   3   5     2406.72     2429.63    100.91 o
   3   3   5     2833.78     2967.43    106.42 o
   4   3   5     7792.55     7809.25    261.46 o
   5   3   5     6621.95     6925.56    151.12 o
   6   3   5      921.78     1001.03     84.58 o
   7   3   5     3508.51     3479.43    202.76 o
   8   3   5      636.90      673.56     84.45 o
   9   3   5     1180.97     1203.39    100.38 o
  10   3   5      666.21      649.32    188.92 o
  11   3   5     4280.66     4426.71    165.92 o
  12   3   5     3284.64     3131.15    153.18 o
  13   3   5      636.18      771.60    101.66 o
  14   3   5      993.78     1137.75    173.88 o
  15   3   5      921.20      889.27    165.46 o
  16   3   5      867.47      873.62    172.68 o
  17   3   5      234.29      263.53    157.64 o
  18   3   5      471.80      564.36    183.51 o
  19   3   5      219.83      282.78    182.31 o
   1   4   5     7463.10     7804.19    259.32 o
   2   4   5     3795.14     4094.84    182.91 o
   3   4   5     2228.08     2378.76    100.51 o
   4   4   5     2832.07     3035.60    122.74 o
   5   4   5     3308.06     3393.30    117.63 o
   6   4   5    12184.82    12740.85    165.91 o
   7   4   5     4561.99     5027.54    226.23 o
   8   4   5      997.90     1195.51    143.20 o
   9   4   5      554.32      592.64    122.14 o
  10   4   5      702.47      773.14    134.77 o
  11   4   5     1233.93     1236.43    156.43 o
  12   4   5      754.66      760.51    136.58 o
  13   4   5     1717.10     1666.02    182.91 o
  14   4   5     2474.24     2111.25    213.59 o
  15   4   5      300.55      245.48    138.38 o
  16   4   5      287.91      360.40    155.83 o
  17   4   5      105.80      285.79    158.24 o
  18   4   5      905.13      936.80    199.15 o
  19   4   5      929.01      783.97    205.17 o
   0   5   5     2471.93     2849.50    158.24 o
   1   5   5     6057.66     6913.42    146.31 o
   2   5   5        7.53      -45.54     45.54 o
   3   5   5     3954.42     4058.16    121.94 o
   4   5   5     2942.86     3191.71    125.75 o
   5   5   5    13223.26    13672.31    305.35 o
   6   5   5     1172.86     1080.41     84.04 o
   7   5   5     9304.57     9139.94    285.79 o
   8   5   5     4286.01     4493.26    227.43 o
   9   5   5     1582.46     1674.44    175.09 o
  10   5   5      907.20      758.70    135.38 o
  11   5   5      692.44      851.96    143.20 o
  12   5   5     1635.14     1862.16    193.74 o
  13   5   5     2315.15     2252.04    213.59 o
  14   5   5      637.34      722.00    147.41 o
  15   5   5     1126.17     1271.93    190.73 o
  16   5   5      188.62      172.68    136.58 o
  17   5   5      193.57      101.68    161.85 o
  18   5   5       26.81       19.86    157.64 o
  19   5   5     1525.23     1770.11    244.88 o
   1   6   5     1475.85     1441.39    100.61 o
   2   6   5     7665.17     8219.43    160.28 o
   3   6   5     8888.84     9403.51    190.43 o
   4   6   5     2503.36     2416.19    109.71 o
   5   6   5    12246.51    13681.32    323.70 o
   6   6   5     6156.58     6488.77    183.51 o
   7   6   5       96.87      157.04    101.08 o
   8   6   5     1650.34     1587.80    177.49 o
   9   6   5     1700.67     1602.24    179.90 o
  10   6   5     2452.40     2685.85    206.97 o
  11   6   5        5.34       28.28     99.88 o
  12   6   5      810.35      959.06    154.03 o
  13   6   5      686.06      959.06    154.63 o
  14   6   5     1157.26     1168.44    175.69 o
  15   6   5     1238.45     1309.23    183.51 o
  16   6   5      348.87      478.33    161.85 o
  17   6   5     1328.49     1611.27    212.39 o
  18   6   5     1379.25     1632.93    231.04 o
  19   6   5       51.49      134.17    177.49 o
  20   6   5      370.49      314.07    206.37 o
   0   7   5     2996.96     2860.33    165.46 o
   1   7   5     4288.24     4526.41    193.14 o
   2   7   5     6091.70     6304.02    150.45 o
   3   7   5      428.74      527.37     66.59 o
   4   7   5    19903.97    19875.96    238.68 o
   5   7   5     1009.41      997.83    114.92 o
   6   7   5     3789.19     3932.50    217.80 o
   7   7   5     4770.87     4835.01    237.66 o
   8   7   5     1811.37     1610.06    181.70 o
   9   7   5     1044.45     1110.68    151.02 o
  10   7   5     1193.95     1358.57    158.84 o
  11   7   5      795.49      784.58    144.40 o
  12   7   5      418.03      450.65    135.38 o
  13   7   5      906.89      962.67    160.65 o
  14   7   5      613.35      852.56    163.05 o
  15   7   5      145.13       60.17    132.97 o
  16   7   5     3105.74     3405.44    265.94 o
  17   7   5      262.23      256.31    166.06 o
  18   7   5      922.83      731.63    192.53 o
  19   7   5      312.11      121.54    194.94 o
  20   7   5      100.41      369.42    208.78 o
   1   8   5     3215.41     3335.76    123.01 o
   2   8   5     4679.90     4704.38    137.46 o
   3   8   5     9468.45     9751.05    239.46 o
   4   8   5     3404.62     3478.80    125.18 o
   5   8   5     4218.98     4359.31    257.81 o
   6   8   5      678.68      686.87     86.64 o
   7   8   5     1588.38     1663.61    179.30 o
   8   8   5      602.00      505.40    125.15 o
   9   8   5     8104.86     8437.19    302.64 o
  10   8   5     6210.06     6480.57    277.37 o
  11   8   5     1139.46     1013.81    156.43 o
  12   8   5      279.11      156.43    116.12 o
  13   8   5      372.99      378.45    137.78 o
  14   8   5      411.26      353.18    139.59 o
  15   8   5     1322.57     1525.23    197.35 o
  16   8   5      730.56      748.48    169.67 o
  17   8   5     2092.14     2269.49    255.71 o
  18   8   5       87.71      269.55    176.89 o
  19   8   5       91.40      160.65    187.12 o
  20   8   5       80.29      -45.73    206.37 o
   0   9   5     7235.57     7289.81    234.05 o
   1   9   5     1840.22     2028.56    112.20 o
   2   9   5     1211.12     1388.64    103.05 o
   3   9   5     4008.35     3909.33    131.97 o
   4   9   5     8036.86     7915.31    177.49 o
   5   9   5     2339.03     2487.24    119.41 o
   6   9   5      105.93       90.20     59.68 o
   7   9   5     5749.45     6275.40    264.13 o
   8   9   5    10398.67    10235.58    330.32 o
   9   9   5     5471.54     5434.87    262.33 o
  10   9   5     2661.62     2364.56    213.59 o
  11   9   5     4898.74     4528.16    249.69 o
  12   9   5     2027.57     2027.62    211.79 o
  13   9   5      235.42      412.74    139.59 o
  14   9   5      831.62     1138.36    180.50 o
  15   9   5       45.32       -8.42    134.77 o
  16   9   5     1567.90     1800.79    222.02 o
  17   9   5       40.09        3.01    154.63 o
  18   9   5      361.68      340.54    188.32 o
  19   9   5       78.83      175.09    202.76 o
  20   9   5      221.70      282.78    216.60 o
   1  10   5     3505.77     3751.29    225.02 o
   2  10   5     2611.56     2603.80    195.84 o
   3  10   5     4400.58     4365.75    144.72 o
   4  10   5     5130.41     5305.35    153.82 o
   5  10   5     1368.60     1390.13    109.90 o
   6  10   5     2702.77     2730.37    200.36 o
   7  10   5     2885.62     3206.29    217.80 o
   8  10   5     5339.96     5260.99    253.90 o
   9  10   5     3644.30     3661.15    238.26 o
  10  10   5     5165.37     5431.86    267.14 o
  11  10   5     1835.01     1854.34    210.58 o
  12  10   5     1070.68      773.75    150.42 o
  13  10   5     1502.27     1399.48    188.32 o
  14  10   5      117.27      126.35    137.18 o
  15  10   5     1107.12     1379.02    202.76 o
  16  10   5       26.09       42.12    152.22 o
  17  10   5      961.89     1029.45    208.78 o
  18  10   5      370.83      640.18    197.95 o
  19  10   5      266.61      -14.44    188.32 o
   0  11   5    19482.88    19336.41    380.25 o
   1  11   5      245.18      167.90     64.65 o
   2  11   5     4499.27     4607.70    151.97 o
   3  11   5     4373.39     4273.08    179.30 o
   4  11   5     3011.31     2917.60    133.25 o
   5  11   5     1367.77     1347.69    109.12 o
   6  11   5     2562.42     2549.87    205.77 o
   7  11   5     6490.42     7129.17    282.18 o
   8  11   5     2841.59     2705.70    216.60 o
   9  11   5     1733.94     1520.42    187.72 o
  10  11   5       11.78      -43.32    114.92 o
  11  11   5     1591.97     1918.72    206.37 o
  12  11   5     2291.23     2026.42    222.02 o
  13  11   5      301.78      293.61    138.38 o
  14  11   5      750.67      873.62    184.71 o
  15  11   5      123.58       60.77    147.41 o
  16  11   5      216.50      216.00    169.67 o
  17  11   5      159.38      249.69    170.87 o
  18  11   5      605.99      734.64    220.81 o
  19  11   5      252.37      350.77    210.58 o
   1  12   5    14817.69    15443.01    429.59 o
   2  12   5      375.29      289.24     73.84 o
   3  12   5      955.84     1249.11     98.73 o
   4  12   5     1399.88     1537.42    116.40 o
   5  12   5     1454.96     1325.98    106.79 o
   6  12   5     1941.95     2193.08    195.54 o
   7  12   5     2747.00     2699.08    214.19 o
   8  12   5     1489.11     1566.14    184.11 o
   9  12   5     1692.96     1632.93    199.75 o
  10  12   5      284.77      382.66    133.57 o
  11  12   5     1857.62     1951.21    218.41 o
  12  12   5       81.48      112.51    134.17 o
  13  12   5     2934.84     3044.44    258.12 o
  14  12   5       76.45       37.91    136.58 o
  15  12   5      162.38      204.57    167.87 o
  16  12   5       37.27      -41.52    157.04 o
  17  12   5     1923.84     2062.52    256.31 o
  18  12   5       38.81      477.72    203.36 o
  19  12   5      955.76     1211.16    248.49 o
   0  13   5    11344.93    11242.17    315.88 o
   1  13   5      448.09      522.96     83.81 o
   2  13   5     5175.54     4743.03    162.66 o
   3  13   5      543.85      528.62     84.51 o
   4  13   5     1083.52     1259.33    113.11 o
   5  13   5     1261.80     1314.32    113.15 o
   6  13   5     4026.64     4341.64    244.88 o
   7  13   5      792.39     1059.54    157.04 o
   8  13   5     2093.03     2041.46    210.58 o
   9  13   5      410.55      513.22    136.58 o
  10  13   5      519.36      371.23    148.61 o
  11  13   5     1107.13      979.52    164.26 o
  12  13   5     2614.84     2935.54    256.31 o
  13  13   5      253.29      435.61    149.82 o
  14  13   5      792.17      565.57    174.48 o
  15  13   5        7.57      228.63    160.04 o
  16  13   5      925.58      833.91    201.56 o
  17  13   5        6.08       49.34    179.90 o
  18  13   5      515.40      519.24    219.01 o
   1  14   5     5254.00     4841.17    167.97 o
   2  14   5     1467.40     1626.12    182.31 o
   3  14   5     2296.22     2755.23    191.33 o
   4  14   5     1078.15     1223.33    110.11 o
   5  14   5     1038.51      919.33    130.56 o
   6  14   5      480.37      641.98    137.78 o
   7  14   5      654.42      510.82    137.18 o
   8  14   5     1233.85     1544.48    179.90 o
   9  14   5     1690.20     1672.64    207.58 o
  10  14   5     3095.04     2800.77    229.84 o
  11  14   5     1751.18     1882.62    219.61 o
  12  14   5     1302.03     1238.23    189.53 o
  13  14   5     1687.66     1994.53    228.63 o
  14  14   5       82.94      152.22    161.85 o
  15  14   5       29.70      146.81    170.87 o
  16  14   5      108.83      194.94    187.72 o
  17  14   5      586.46      421.17    206.37 o
  18  14   5      301.83      367.62    222.62 o
   0  15   5     1891.34     2324.85    193.14 o
   1  15   5     1533.94     1602.48    129.97 o
   2  15   5     2025.40     1968.41    139.55 o
   3  15   5     1690.93     1497.62    130.82 o
   4  15   5     1816.24     1934.17    137.63 o
   5  15   5      607.14      691.18    100.08 o
   6  15   5       43.66       39.11    108.90 o
   7  15   5     1424.54     1259.89    175.69 o
   8  15   5     2621.94     2498.13    218.41 o
   9  15   5     2189.06     2601.61    231.04 o
  10  15   5      540.42      422.37    150.42 o
  11  15   5     2994.70     3132.89    251.50 o
  12  15   5     2294.55     2374.18    240.67 o
  13  15   5      854.35      673.87    183.51 o
  14  15   5       37.90       33.69    161.85 o
  15  15   5      213.62      253.30    181.70 o
  16  15   5      251.76      210.58    190.13 o
  17  15   5       44.01      211.79    203.97 o
   1  16   5      298.11      397.50     91.82 o
   2  16   5     1276.05     1415.21    120.34 o
   3  16   5     2068.20     2255.55    149.57 o
   4  16   5     2822.98     3116.00    156.74 o
   5  16   5     2795.36     2781.97    216.90 o
   6  16   5      463.90      353.78    140.19 o
   7  16   5      597.63      531.87    147.41 o
   8  16   5     1511.64     1772.51    206.37 o
   9  16   5     1469.33     1472.28    190.13 o
  10  16   5     4269.53     4499.88    286.39 o
  11  16   5      220.09      376.04    152.82 o
  12  16   5      944.49     1118.50    202.16 o
  13  16   5      179.55       39.71    152.22 o
  14  16   5       38.32      375.44    184.11 o
  15  16   5      562.73      527.66    201.56 o
  16  16   5      772.05      604.68    217.20 o
  17  16   5      458.10      533.68    217.20 o
   0  17   5     2065.72     2224.37    222.62 o
   1  17   5      683.26      739.13    215.70 o
   2  17   5     1520.49     1676.55    197.65 o
   3  17   5     1129.79     1122.50    115.69 o
   4  17   5     3698.65     3855.55    175.98 o
   5  17   5      831.45      948.78    110.95 o
   6  17   5      138.54      296.02    137.78 o
   7  17   5     2385.26     2323.64    222.62 o
   8  17   5       94.27      -74.61    129.96 o
   9  17   5      248.27      197.35    148.01 o
  10  17   5       53.62      105.89    140.79 o
  11  17   5      423.12      519.24    175.69 o
  12  17   5      352.73      225.02    157.64 o
  13  17   5       39.44      114.32    167.87 o
  14  17   5      721.31      839.93    203.36 o
  15  17   5      189.58       71.60    184.11 o
  16  17   5      826.97     1043.29    239.46 o
   1  18   5      964.94     1157.81    122.65 o
   2  18   5      784.36      933.09    114.20 o
   3  18   5     3103.10     3012.73    169.90 o
   4  18   5       62.66       60.31     92.72 o
   5  18   5     2213.60     2102.23    223.22 o
   6  18   5     1992.66     1832.08    219.01 o
   7  18   5       30.69       10.83    137.78 o
   8  18   5     1167.76      963.27    176.29 o
   9  18   5      241.18      222.62    154.03 o
  10  18   5       11.28       20.46    151.02 o
  11  18   5       22.75       74.61    161.85 o
  12  18   5      218.48       38.51    158.24 o
  13  18   5      866.05     1083.60    220.81 o
  14  18   5      365.21      513.82    191.93 o
  15  18   5      961.60     1071.57    240.07 o
  16  18   5       74.75      104.09    208.18 o
   0  19   5       43.71      124.55    134.77 o
   1  19   5      505.96      517.76    109.14 o
   2  19   5     1537.35     1456.94    133.46 o
   3  19   5      773.21      813.08    121.26 o
   4  19   5     2089.07     2007.09    212.39 o
   5  19   5     1797.47     1961.44    221.41 o
   6  19   5      948.26      842.34    170.87 o
   7  19   5     1284.15     1506.58    207.58 o
   8  19   5      163.97      174.48    151.62 o
   9  19   5      154.63      151.02    160.04 o
  10  19   5      219.73      332.72    173.28 o
  11  19   5      148.61       62.57    162.45 o
  12  19   5      512.14      621.52    197.35 o
  13  19   5      597.53      717.19    211.79 o
  14  19   5      912.11     1098.04    231.04 o
  15  19   5      289.47      395.90    214.80 o
   1  20   5      229.76      388.59    110.19 o
   2  20   5      714.24      659.15    165.76 o
   3  20   5       86.64        4.35    100.87 o
   4  20   5      518.82      417.18    179.60 o
   5  20   5       25.30       78.82    149.21 o
   6  20   5     3353.12     3615.42    270.75 o
   7  20   5     1126.67     1678.65    221.41 o
   8  20   5     1683.17     1803.20    222.02 o
   9  20   5      384.31      593.85    177.49 o
  10  20   5      252.24      338.14    181.10 o
  11  20   5       11.00     -159.44    159.44 o
  12  20   5      328.54      136.58    196.75 o
  13  20   5      603.05      709.97    205.17 o
  14  20   5      583.75      700.94    229.84 o
   0  21   5      597.42      738.25    174.48 o
   1  21   5       58.08       99.69    109.08 o
   2  21   5     1194.75     1321.80    147.11 o
   3  21   5      417.07      506.10    123.19 o
   4  21   5      246.95      347.27    115.55 o
   5  21   5     2044.22     2093.20    252.70 o
   6  21   5      454.47      451.25    170.27 o
   7  21   5     1517.18     1911.50    235.25 o
   8  21   5       92.64       75.81    168.47 o
   9  21   5      205.39      -24.07    157.04 o
  10  21   5       14.87     -137.78    166.66 o
  11  21   5      753.85      688.31    202.76 o
  12  21   5      574.34      800.82    216.00 o
  13  21   5      431.21      213.59    194.94 o
   1  22   5     1584.72     1790.96    156.97 o
   2  22   5      395.30      531.16    131.22 o
   3  22   5      443.73      605.52    136.87 o
   4  22   5      147.99       74.61    152.22 o
   5  22   5      328.04      361.00    178.09 o
   6  22   5     2031.75     2485.49    270.15 o
   7  22   5       37.04       39.71    161.85 o
   8  22   5      490.31      511.42    197.95 o
   9  22   5      175.84      140.79    180.50 o
  10  22   5      637.46      865.20    220.81 o
  11  22   5      416.84      306.25    191.33 o
  12  22   5      730.51      856.78    228.63 o
   0  23   5     1452.71     1510.19    223.82 o
   1  23   5      366.02      508.46    131.85 o
   2  23   5     1475.97     1597.91    165.71 o
   3  23   5     1840.40     1854.83    175.50 o
   4  23   5      434.89      808.04    197.95 o
   5  23   5       64.24      -66.79    170.87 o
   6  23   5      400.11      697.33    202.76 o
   7  23   5      239.15      190.13    173.88 o
   8  23   5       90.10      192.53    188.92 o
   9  23   5      661.86      481.94    205.77 o
  10  23   5      177.40      413.35    206.97 o
  11  23   5      900.71     1064.95    237.06 o
   1  24   5      491.51      651.61    141.87 o
   2  24   5     1586.88     1936.71    419.36 o
   3  24   5      454.98      279.53    143.50 o
   4  24   5      744.47      827.90    210.58 o
   5  24   5      626.77      688.91    206.97 o
   6  24   5      212.13      171.48    198.55 o
   7  24   5       98.64      178.70    185.31 o
   8  24   5      364.98      611.90    216.60 o
   9  24   5      234.90      383.86    202.76 o
  10  24   5      792.76      731.63    231.64 o
   0  25   5      373.69      212.99    197.95 o
   1  25   5     1131.21     1352.79    171.24 o
   2  25   5      533.90      449.73    151.00 o
   3  25   5     1274.53     1634.73    257.51 o
   4  25   5       48.73      -75.81    185.92 o
   5  25   5      240.51      540.90    211.79 o
   6  25   5       87.25       74.61    206.37 o
   7  25   5      243.02      427.18    208.78 o
   8  25   5      239.57      431.40    219.01 o
   1  26   5      664.74      874.55    268.34 o
   2  26   5     1022.21     1130.23    179.09 o
   3  26   5      170.61       42.72    205.17 o
   4  26   5      373.57       59.57    208.78 o
   5  26   5      242.32        4.81    206.97 o
   6  26   5      590.27      860.39    246.08 o
   0  27   5     1460.29     1583.59    283.39 o
   1  27   5      102.16      188.39    162.93 o
   2  27   5      371.21      331.77    168.35 o
   0   0   6    37433.34    37236.64    483.74 o
   2   0   6    11173.09    11037.60    279.17 o
   4   0   6     9131.41     8777.14    273.76 o
   6   0   6     2625.45     2369.37    189.53 o
   8   0   6     8338.18     8288.58    292.41 o
  10   0   6       51.13       25.27    104.69 o
  12   0   6     5072.57     5052.21    259.92 o
  14   0   6     2202.28     2304.99    225.63 o
  16   0   6     1041.61      626.94    175.69 o
  18   0   6      531.92      415.15    176.29 o
   1   1   6    11731.05    12106.81    238.10 o
   2   1   6     1184.58     1272.58     80.56 o
   3   1   6     9029.87     9206.34    146.48 o
   4   1   6     2440.38     2500.67    129.97 o
   5   1   6     8901.85     9106.25    226.23 o
   6   1   6     2386.26     2233.47    131.67 o
   7   1   6     1371.96     1531.36    118.72 o
   8   1   6      273.93      387.31     85.30 o
   9   1   6     3600.49     3877.12    248.49 o
  10   1   6      310.84      245.11    102.58 o
  11   1   6      840.58      746.47    102.10 o
  12   1   6      627.65      663.36     99.06 o
  13   1   6     3346.44     3699.01    171.17 o
  14   1   6       43.56      -15.17     90.32 o
  15   1   6      548.36      657.87    114.21 o
  16   1   6      363.65      194.47    111.31 o
  17   1   6     1654.37     1700.97    155.05 o
  18   1   6       57.11      228.03    173.88 o
  19   1   6       29.84      -55.96    179.30 o
  20   1   6        0.29      419.96    206.37 o
   0   2   6     8611.87     8697.11    242.47 o
   1   2   6      207.24      255.29     59.29 o
   2   2   6     1268.67     1301.91     79.73 o
   3   2   6     8009.36     7711.67    255.00 o
   4   2   6     5940.69     6079.60    184.16 o
   5   2   6     3636.83     3467.95    145.69 o
   6   2   6     1290.13     1324.56    104.17 o
   7   2   6     7806.66     7427.41    195.91 o
   8   2   6     4083.81     3982.74    223.82 o
   9   2   6     2245.99     2163.46    285.79 o
  10   2   6      177.67       66.22    110.11 o
  11   2   6     2866.27     2457.29    279.17 o
  12   2   6     1901.67     2324.86    148.69 o
  13   2   6      464.88      451.03     99.76 o
  14   2   6     1022.12      990.11    118.39 o
  15   2   6       89.92       54.60     96.91 o
  16   2   6     2156.74     2002.95    238.26 o
  17   2   6       25.34      122.74    157.04 o
  18   2   6      102.47       87.24    176.89 o
  19   2   6       29.51       -5.42    178.70 o
  20   2   6      593.35      575.80    222.62 o
   1   3   6     7937.49     8183.73    189.22 o
   2   3   6     2106.24     2130.20    113.76 o
   3   3   6     2255.28     2243.83    113.62 o
   4   3   6     8534.19     8463.55    321.89 o
   5   3   6     5026.71     4928.05    173.58 o
   6   3   6     1374.16     1558.64    124.62 o
   7   3   6      598.64      493.09     85.83 o
   8   3   6     3684.16     3879.02    226.83 o
   9   3   6     2956.49     2860.46    149.33 o
  10   3   6     2178.09     2236.37    140.60 o
  11   3   6     1976.47     1933.06    140.90 o
  12   3   6     3115.87     3107.87    164.00 o
  13   3   6      945.00      956.05    168.47 o
  14   3   6      137.38       52.35    132.37 o
  15   3   6      945.16      884.45    181.10 o
  16   3   6      112.20      -41.52    145.00 o
  17   3   6     1068.62     1317.65    214.19 o
  18   3   6      908.13      751.48    203.97 o
  19   3   6      211.30      339.94    190.13 o
  20   3   6       10.65      -72.20    196.75 o
   0   4   6     7280.98     7206.78    226.83 o
   1   4   6     2856.46     2826.55    123.55 o
   2   4   6     2090.58     2014.28    111.71 o
   3   4   6     6136.84     6008.38    324.90 o
   4   4   6     8520.44     8991.55    563.16 o
   5   4   6       34.16       68.87     54.74 o
   6   4   6      164.20      148.01    107.70 o
   7   4   6     5056.82     4996.25    246.68 o
   8   4   6     1767.79     1797.18    190.13 o
   9   4   6     2309.48     2444.58    199.15 o
  10   4   6      839.26      681.69    138.38 o
  11   4   6     1979.86     2092.00    210.58 o
  12   4   6     1912.31     2117.87    209.98 o
  13   4   6     1596.56     1591.41    197.35 o
  14   4   6      377.78      492.16    158.24 o
  15   4   6      496.91      630.55    173.88 o
  16   4   6     1652.76     1914.51    238.26 o
  17   4   6      233.83      356.19    175.69 o
  18   4   6      594.05      837.52    208.18 o
  19   4   6      634.38      558.35    209.98 o
  20   4   6      234.73      -26.47    207.58 o
   1   5   6     3100.39     3410.28    129.32 o
   2   5   6     5521.92     5508.66    149.59 o
   3   5   6     9166.87     8733.96    263.53 o
   4   5   6     1825.11     1873.93    109.80 o
   5   5   6     2017.59     2372.81    115.94 o
   6   5   6     2252.86     2092.00    191.93 o
   7   5   6     3599.99     3527.58    222.02 o
   8   5   6      476.73      296.02    111.31 o
   9   5   6      905.32      685.90    134.17 o
  10   5   6     1781.03     1691.89    196.14 o
  11   5   6     1409.99     1473.49    174.48 o
  12   5   6     1052.30     1510.19    179.90 o
  13   5   6     2266.45     2387.42    226.23 o
  14   5   6      920.25      963.87    173.28 o
  15   5   6     1421.55     1810.42    212.99 o
  16   5   6      175.66      217.80    173.28 o
  17   5   6     2438.32     2449.39    261.73 o
  18   5   6      640.90      673.27    206.37 o
  19   5   6      426.22      536.69    206.37 o
  20   5   6       68.43      -96.27    211.79 o
   0   6   6     4445.15     4929.47    209.38 o
   1   6   6     2875.72     2762.02    123.39 o
   2   6   6     2928.12     2750.79    172.38 o
   3   6   6     2708.79     2956.21    126.77 o
   4   6   6     7088.99     7543.07    167.79 o
   5   6   6     2069.53     2121.03    118.21 o
   6   6   6     3141.38     3324.82    213.59 o
   7   6   6      472.20      551.73    125.75 o
   8   6   6     1828.74     1872.99    184.11 o
   9   6   6     5409.97     5045.59    256.91 o
  10   6   6      519.72      569.78    134.17 o
  11   6   6     2774.82     2844.09    223.82 o
  12   6   6     1499.08     1489.73    182.91 o
  13   6   6      321.23      406.73    137.78 o
  14   6   6     1720.85     1608.26    201.56 o
  15   6   6      744.78      742.46    172.08 o
  16   6   6     1328.59     1456.64    208.18 o
  17   6   6       60.31      309.26    178.70 o
  18   6   6      951.52      972.90    223.82 o
  19   6   6      269.65      166.66    206.37 o
  20   6   6      154.27      151.62    226.23 o
   1   7   6     1211.38     1369.63    112.43 o
   2   7   6     2840.46     3061.51    130.08 o
   3   7   6     1314.13     1338.11    105.45 o
   4   7   6       50.76       46.85     60.39 o
   5   7   6     1539.44     1470.35    114.14 o
   6   7   6     8112.72     8253.08    291.21 o
   7   7   6      777.38      693.72    132.37 o
   8   7   6     2484.32     2193.08    201.56 o
   9   7   6      548.49      462.68    133.57 o
  10   7   6     5295.83     5351.84    262.33 o
  11   7   6      166.28       56.56    119.13 o
  12   7   6     1445.58     1099.25    172.08 o
  13   7   6     1099.61     1353.15    181.10 o
  14   7   6     1521.77     1373.01    193.14 o
  15   7   6      864.17      884.45    177.49 o
  16   7   6      409.87      326.10    181.70 o
  17   7   6      828.68      972.90    196.75 o
  18   7   6      255.86      180.50    196.75 o
  19   7   6      140.31      154.63    205.77 o
   0   8   6      373.78      504.20    108.90 o
   1   8   6     3196.51     3420.03    137.75 o
   2   8   6     1060.22     1263.22    102.69 o
   3   8   6     5110.09     5310.55    159.44 o
   4   8   6     2118.50     2462.51    127.37 o
   5   8   6     3532.02     3984.30    140.46 o
   6   8   6      608.19      589.03    131.16 o
   7   8   6     5177.66     4842.23    256.31 o
   8   8   6     1453.37     1477.10    167.87 o
   9   8   6     2578.39     2541.45    208.78 o
  10   8   6      220.08      178.70    123.94 o
  11   8   6     2710.21     2542.05    219.01 o
  12   8   6      369.00      475.32    141.39 o
  13   8   6     1098.04     1246.05    188.32 o
  14   8   6      555.53      755.70    170.87 o
  15   8   6      888.70      898.29    186.52 o
  16   8   6     1793.81     1750.85    222.62 o
  17   8   6       45.08      253.90    176.89 o
  18   8   6        3.23      -52.35    182.31 o
  19   8   6      714.57      930.78    246.08 o
   1   9   6     1948.84     1974.92    177.79 o
   2   9   6     4056.67     4305.86    227.73 o
   3   9   6      737.72      723.35     82.92 o
   4   9   6     4083.81     4582.16    333.93 o
   5   9   6     5250.42     5307.74    157.14 o
   6   9   6     5784.79     5683.36    262.93 o
   7   9   6     1201.85     1458.44    181.70 o
   8   9   6     1948.37     1701.52    190.73 o
   9   9   6      542.91      519.84    141.39 o
  10   9   6      171.45      306.25    128.16 o
  11   9   6      347.07      475.92    140.19 o
  12   9   6       57.73        5.42    122.74 o
  13   9   6      429.40      566.17    157.04 o
  14   9   6     2713.84     2578.15    253.90 o
  15   9   6     1710.56     2232.79    247.89 o
  16   9   6      277.49      367.02    176.89 o
  17   9   6       98.10       12.64    166.66 o
  18   9   6      742.76     1154.00    231.04 o
  19   9   6      688.89      680.49    234.05 o
   0  10   6     3808.65     4297.11    209.38 o
   1  10   6     1065.08     1270.25    102.62 o
   2  10   6     4476.56     4733.72    212.99 o
   3  10   6     4252.23     4249.45    151.52 o
   4  10   6     3329.37     3239.83    153.12 o
   5  10   6     4116.04     4417.45    242.47 o
   6  10   6      510.33      324.30    117.33 o
   7  10   6     4005.30     4263.42    247.89 o
   8  10   6      712.59      683.50    140.79 o
   9  10   6      226.76      216.60    119.13 o
  10  10   6      445.77      641.98    158.24 o
  11  10   6      761.27      688.91    157.64 o
  12  10   6      980.66     1118.50    176.89 o
  13  10   6     1089.72     1049.91    185.31 o
  14  10   6      406.03      273.76    152.22 o
  15  10   6     1537.39     1380.23    218.41 o
  16  10   6      373.32      729.22    186.52 o
  17  10   6      340.11       49.94    185.92 o
  18  10   6      201.68      207.58    197.95 o
  19  10   6      335.51      614.30    240.07 o
   1  11   6     4374.28     4440.00    155.65 o
   2  11   6     4615.25     4303.96    182.00 o
   3  11   6     2229.84     2040.09    129.59 o
   4  11   6      730.87      826.22    119.13 o
   5  11   6      312.32      154.03    103.49 o
   6  11   6     5499.49     5383.13    268.34 o
   7  11   6      788.91      920.55    152.22 o
   8  11   6       91.21       32.49    111.91 o
   9  11   6       59.60      -15.64    117.93 o
  10  11   6     1654.89     1897.66    213.59 o
  11  11   6      268.31      300.23    146.81 o
  12  11   6      349.14      491.56    160.65 o
  13  11   6      474.73      604.07    169.67 o
  14  11   6     1823.60     1693.09    226.23 o
  15  11   6      611.31      715.99    187.12 o
  16  11   6       95.61      175.09    172.68 o
  17  11   6      153.54       99.28    176.29 o
  18  11   6      569.30      545.11    212.99 o
   0  12   6     1866.23     1943.39    184.11 o
   1  12   6      818.80     1020.40     98.68 o
   2  12   6      818.91      906.07     94.85 o
   3  12   6     5297.61     5567.57    171.37 o
   4  12   6      464.18      462.12     83.31 o
   5  12   6     7831.67     7594.86    298.43 o
   6  12   6      429.62      570.38    135.38 o
   7  12   6     1202.94     1372.41    171.48 o
   8  12   6       15.47      -12.64    116.12 o
   9  12   6     1300.10     1658.20    193.74 o
  10  12   6        6.93      -73.40    128.76 o
  11  12   6     1826.58     1790.56    222.62 o
  12  12   6      315.35      294.22    152.82 o
  13  12   6      392.27      154.03    154.63 o
  14  12   6      205.87      135.98    158.84 o
  15  12   6      661.53     1043.89    218.41 o
  16  12   6      162.21      -55.35    169.07 o
  17  12   6      114.75      312.87    201.56 o
  18  12   6      112.77      287.60    215.40 o
   1  13   6     2056.14     2128.06    130.18 o
   2  13   6     4714.59     5041.95    168.24 o
   3  13   6     1357.96     1603.45    125.51 o
   4  13   6     1492.34     1477.69    123.95 o
   5  13   6      611.11      599.26    135.98 o
   6  13   6     6153.04     5741.12    280.98 o
   7  13   6       39.67      115.52    119.13 o
   8  13   6     1753.48     1922.93    210.58 o
   9  13   6      174.27      173.88    139.59 o
  10  13   6     3242.79     3239.38    253.30 o
  11  13   6       60.89       89.05    146.81 o
  12  13   6      855.14      616.11    172.08 o
  13  13   6       94.44      401.91    168.47 o
  14  13   6     1383.76     1117.90    208.18 o
  15  13   6       83.87        6.62    164.86 o
  16  13   6      174.29      158.24    196.75 o
  17  13   6       97.50        4.21    193.74 o
   0  14   6     3174.69     3593.76    229.84 o
   1  14   6      464.33      700.09     95.30 o
   2  14   6     1526.88     1783.51    168.77 o
   3  14   6     4272.00     3845.32    162.44 o
   4  14   6     3145.86     3697.66    162.22 o
   5  14   6     1209.40     1229.21    169.07 o
   6  14   6      230.37      360.40    125.75 o
   7  14   6      840.47     1081.20    173.88 o
   8  14   6      326.31      209.38    136.58 o
   9  14   6     1475.51     1852.54    210.58 o
  10  14   6      984.02      931.98    179.90 o
  11  14   6     2279.00     2374.78    247.89 o
  12  14   6       15.12      -83.63    147.41 o
  13  14   6      482.66      632.35    178.70 o
  14  14   6      257.01      158.84    182.91 o
  15  14   6      487.56      386.87    192.53 o
  16  14   6      144.79      191.33    191.33 o
  17  14   6      454.87      717.79    226.23 o
   1  15   6     3548.11     3446.15    162.48 o
   2  15   6     3144.06     3346.41    160.94 o
   3  15   6     1975.50     2034.79    172.08 o
   4  15   6      838.69      939.40    106.47 o
   5  15   6     2076.94     2349.51    219.61 o
   6  15   6      495.02      580.01    151.62 o
   7  15   6      237.96      447.64    137.78 o
   8  15   6      174.08      197.95    140.19 o
   9  15   6      108.46      222.02    140.79 o
  10  15   6     1767.55     2016.79    234.65 o
  11  15   6      767.78      904.91    193.74 o
  12  15   6      691.15      714.18    186.52 o
  13  15   6      410.59      638.37    190.73 o
  14  15   6      787.81      663.04    193.14 o
  15  15   6     2339.36     2517.98    298.43 o
  16  15   6      279.08      321.29    200.36 o
   0  16   6     4144.63     4245.37    250.29 o
   1  16   6      384.45      265.16     89.27 o
   2  16   6      459.54      495.10     97.76 o
   3  16   6     2137.91     2442.11    158.16 o
   4  16   6     3248.34     3850.08    255.71 o
   5  16   6     2139.01     2164.80    212.39 o
   6  16   6      544.08      643.18    157.04 o
   7  16   6      826.90     1036.67    178.70 o
   8  16   6      504.46      518.04    149.82 o
   9  16   6     1597.92     1888.64    224.42 o
  10  16   6      399.75      484.94    166.66 o
  11  16   6      629.52      728.62    184.71 o
  12  16   6      664.06      761.11    193.14 o
  13  16   6      151.60      254.51    179.90 o
  14  16   6     1223.37     1326.08    235.25 o
  15  16   6      737.48      927.77    225.02 o
  16  16   6      958.16     1142.57    247.89 o
   1  17   6     3274.59     3093.02    230.74 o
   2  17   6     1304.88     1641.18    134.22 o
   3  17   6      241.43      267.71    200.36 o
   4  17   6      129.30      347.16    154.03 o
   5  17   6     1121.20     1453.03    193.74 o
   6  17   6     3572.75     3558.27    259.32 o
   7  17   6      221.73      123.94    146.21 o
   8  17   6     1027.60     1240.64    191.93 o
   9  17   6       22.59        9.63    143.20 o
  10  17   6     2927.28     2868.15    278.57 o
  11  17   6      428.34      487.35    170.87 o
  12  17   6      239.20      266.54    181.10 o
  13  17   6     1165.36     1182.88    223.82 o
  14  17   6      604.27      746.07    228.03 o
  15  17   6      714.87      628.14    216.60 o
   0  18   6     2002.36     2211.73    230.44 o
   1  18   6     1059.30      917.90    121.44 o
   2  18   6      262.50      325.31    102.21 o
   3  18   6      172.54      121.24     93.60 o
   4  18   6      504.25      505.40    158.84 o
   5  18   6     2508.99     2291.75    244.28 o
   6  18   6      975.14      782.17    180.50 o
   7  18   6      668.36      951.24    180.50 o
   8  18   6      815.49      935.59    193.14 o
   9  18   6     2152.83     2141.34    247.89 o
  10  18   6        2.18       19.86    157.64 o
  11  18   6      501.15      509.01    187.12 o
  12  18   6      783.39      756.90    203.36 o
  13  18   6      305.74      176.89    190.13 o
  14  18   6      551.27      548.72    214.19 o
   1  19   6      575.38      642.15    115.03 o
   2  19   6      904.44     1006.14    129.23 o
   3  19   6      677.27      780.09    122.81 o
   4  19   6       37.44      132.97    142.60 o
   5  19   6      585.62      703.95    175.09 o
   6  19   6     2862.56     2723.15    263.53 o
   7  19   6     1311.01     1365.19    209.98 o
   8  19   6      671.45      830.30    194.94 o
   9  19   6      323.74      341.15    182.31 o
  10  19   6      493.90      498.78    181.70 o
  11  19   6      131.45      232.85    189.53 o
  12  19   6       95.55      -52.35    176.29 o
  13  19   6      701.20      691.32    228.63 o
  14  19   6      442.72      514.43    219.61 o
   0  20   6     2018.87     2283.33    246.08 o
   1  20   6     1002.06      668.50    125.27 o
   2  20   6      702.59      803.14    132.77 o
   3  20   6        7.46       45.65    113.15 o
   4  20   6     1626.30     1611.87    217.80 o
   5  20   6     1453.99     1629.92    217.20 o
   6  20   6      461.08      549.32    187.12 o
   7  20   6      317.76      -54.75    155.83 o
   8  20   6      423.15      477.72    178.70 o
   9  20   6        1.59      299.03    182.91 o
  10  20   6      184.99      106.50    173.28 o
  11  20   6      208.12     -163.05    181.10 o
  12  20   6      779.57      858.58    222.62 o
  13  20   6      646.05      688.91    233.45 o
   1  21   6     1357.65     1596.24    188.32 o
   2  21   6       12.31        9.78    113.25 o
   3  21   6     1029.83      907.92    202.76 o
   4  21   6      287.49      341.15    171.48 o
   5  21   6     1431.31     1664.21    228.03 o
   6  21   6      515.99      596.85    197.35 o
   7  21   6       88.18      -40.91    170.27 o
   8  21   6      432.86      277.37    179.90 o
   9  21   6      367.85      444.03    203.36 o
  10  21   6      268.39      361.60    196.75 o
  11  21   6      380.77      207.58    199.75 o
  12  21   6      630.08      601.67    217.20 o
   0  22   6      980.82     1138.36    212.99 o
   1  22   6      153.74      139.37    123.92 o
   2  22   6      127.54      206.35    126.87 o
   3  22   6     1020.10     1097.44    220.21 o
   4  22   6     1206.11      968.69    220.21 o
   5  22   6      672.51      525.26    190.73 o
   6  22   6      436.23      297.83    185.31 o
   7  22   6     1013.66     1037.88    225.02 o
   8  22   6      497.41      253.30    193.14 o
   9  22   6      291.59      411.54    197.95 o
  10  22   6      287.74      279.17    212.99 o
  11  22   6      372.14      143.80    208.18 o
   1  23   6      118.39      276.10    136.30 o
   2  23   6      321.44      178.98    133.21 o
   3  23   6     1186.66     1505.98    240.67 o
   4  23   6      582.32      408.53    194.94 o
   5  23   6     1028.89      691.92    208.78 o
   6  23   6      828.76      869.41    212.99 o
   7  23   6      214.27      119.13    206.97 o
   8  23   6      283.36      313.47    199.75 o
   9  23   6      766.47     1082.40    238.86 o
   0  24   6      963.87     1501.76    255.11 o
   1  24   6       85.87      197.30    143.78 o
   2  24   6     1309.53     1391.66    239.46 o
   3  24   6       59.19      -56.56    195.54 o
   4  24   6     1418.44     1551.70    261.12 o
   5  24   6      263.31      427.18    209.38 o
   6  24   6      211.35      -13.84    196.14 o
   7  24   6      147.03      112.51    215.40 o
   8  24   6      752.00     1152.19    245.48 o
   1  25   6      896.58      979.27    175.52 o
   2  25   6       80.54     -199.15    199.15 o
   3  25   6      821.19      327.91    217.80 o
   4  25   6      213.86      190.13    225.63 o
   5  25   6       85.66      251.50    214.80 o
   0  26   6     1509.80     1206.34    276.17 o
   1  26   6       17.83      130.75    166.54 o
   2   0   7     4309.76     4013.13    209.98 o
   4   0   7     7807.24     7676.68    280.98 o
   6   0   7    18745.48    17837.06    412.74 o
   8   0   7     8878.44     9224.78    320.09 o
  10   0   7     3222.36     3274.28    231.64 o
  12   0   7       90.73      111.31    131.77 o
  14   0   7      958.66      853.17    173.88 o
  16   0   7      974.02     1226.20    214.19 o
  18   0   7      599.70      782.77    223.22 o
   0   1   7      498.53      480.73    107.10 o
   1   1   7     5226.16     5135.45    130.94 o
   2   1   7     3407.33     3267.81    112.01 o
   3   1   7      998.81     1141.48    103.15 o
   4   1   7      332.90      370.30    104.09 o
   5   1   7     8075.90     7875.38    300.83 o
   6   1   7       82.33       30.84     73.66 o
   7   1   7     9050.88     9201.67    223.14 o
   8   1   7      346.08      367.70     86.94 o
   9   1   7     2044.08     2235.91    147.02 o
  10   1   7       38.07       97.92     83.37 o
  11   1   7      735.19      859.94    112.12 o
  12   1   7       34.73       21.78     87.59 o
  13   1   7      259.63      156.38     98.68 o
  14   1   7       15.22       45.56    126.65 o
  15   1   7     1055.14     1220.34    145.30 o
  16   1   7      202.95      313.81    118.55 o
  17   1   7      213.96      148.61    172.08 o
  18   1   7      137.04       87.84    191.33 o
  19   1   7     1251.15     1253.27    233.45 o
   1   2   7     5985.15     6038.08    174.18 o
   2   2   7     6686.66     7092.52    173.57 o
   3   2   7     3757.67     3789.05    143.05 o
   4   2   7       11.08      115.13     72.72 o
   5   2   7     3003.76     3051.89    149.81 o
   6   2   7     4144.75     4092.43    164.14 o
   7   2   7      157.37      226.24     81.37 o
   8   2   7     3755.29     4185.86    171.88 o
   9   2   7      588.33      708.22    113.41 o
  10   2   7     3181.75     2930.98    160.42 o
  11   2   7      937.23      923.11    114.23 o
  12   2   7      236.89      229.27     93.59 o
  13   2   7      358.36      341.67    106.58 o
  14   2   7      883.88      877.61    133.87 o
  15   2   7      464.92      430.19    163.05 o
  16   2   7       40.11       -4.21    162.45 o
  17   2   7      577.88      484.94    199.15 o
  18   2   7     1499.24     1940.38    245.48 o
  19   2   7      222.75      518.04    216.60 o
   0   3   7     5792.13     6292.85    239.46 o
   1   3   7     5677.44     6282.82    167.66 o
   2   3   7     4466.80     4429.37    150.20 o
   3   3   7     3940.31     3784.70    143.31 o
   4   3   7     1676.85     1625.47    121.85 o
   5   3   7       90.11       79.42    106.50 o
   6   3   7     1005.28      829.70    141.99 o
   7   3   7     1430.02     1887.43    203.97 o
   8   3   7      432.66      699.14    143.80 o
   9   3   7     1718.08     1773.12    203.36 o
  10   3   7      312.32      236.46    131.77 o
  11   3   7     1405.67     1427.76    184.11 o
  12   3   7      532.49      619.12    161.25 o
  13   3   7      468.07      589.03    165.46 o
  14   3   7      617.07      695.53    169.67 o
  15   3   7      313.00      542.10    172.08 o
  16   3   7     1358.16     1542.08    222.02 o
  17   3   7      533.14      582.41    191.93 o
  18   3   7      435.38      881.44    223.22 o
  19   3   7      998.18     1029.45    235.25 o
   1   4   7      930.80     1122.26     91.20 o
   2   4   7     6084.35     6113.65    455.46 o
   3   4   7     1546.46     1584.45    120.87 o
   4   4   7     1183.98     1379.81    112.81 o
   5   4   7     6178.50     5885.52    264.73 o
   6   4   7     1166.75     1289.38    160.04 o
   7   4   7      510.13      818.27    146.21 o
   8   4   7      252.45      329.71    125.15 o
   9   4   7     2245.17     2563.71    218.41 o
  10   4   7     4830.78     5288.06    278.57 o
  11   4   7      209.33      273.76    143.20 o
  12   4   7     1388.00     1622.10    203.36 o
  13   4   7      605.76      686.50    165.46 o
  14   4   7      333.24      314.07    156.43 o
  15   4   7      883.43      948.23    196.14 o
  16   4   7       48.07      205.77    169.67 o
  17   4   7     1856.37     1711.14    244.28 o
  18   4   7      337.12      267.14    197.95 o
  19   4   7      198.13      178.70    216.60 o
   0   5   7     7701.76     8144.78    267.74 o
   1   5   7     2521.44     2828.11    134.57 o
   2   5   7      265.17      148.48     66.58 o
   3   5   7     1491.40     1587.56    121.46 o
   4   5   7       28.20       23.36     64.04 o
   5   5   7     1082.84     1300.21    152.82 o
   6   5   7      296.16      288.20    110.71 o
   7   5   7      130.35      -36.10    101.08 o
   8   5   7     2206.94     2744.21    217.20 o
   9   5   7     4631.15     4859.07    270.15 o
  10   5   7       24.99       95.67    128.76 o
  11   5   7     5765.40     5598.52    291.21 o
  12   5   7      401.49      487.95    145.00 o
  13   5   7      752.71      786.38    175.09 o
  14   5   7       40.57      166.66    149.21 o
  15   5   7      137.49       95.67    163.65 o
  16   5   7      447.28      439.82    191.33 o
  17   5   7      203.21       -9.63    185.31 o
  18   5   7      163.47       33.69    191.33 o
  19   5   7      115.57      138.38    213.59 o
   1   6   7     1273.98     1314.91     98.98 o
   2   6   7     2167.41     2216.50    131.83 o
   3   6   7     2228.55     2287.27    129.18 o
   4   6   7      628.87      679.67     85.23 o
   5   6   7     1294.36     1584.19    181.10 o
   6   6   7      626.25      528.87    129.36 o
   7   6   7     1025.42     1009.00    157.04 o
   8   6   7     5104.43     4933.68    268.34 o
   9   6   7     3219.60     3411.46    244.28 o
  10   6   7     3611.00     3312.79    238.86 o
  11   6   7     1281.29     1599.84    191.93 o
  12   6   7     3544.00     3537.81    269.55 o
  13   6   7     1332.04     1419.34    202.76 o
  14   6   7      281.22      424.18    164.26 o
  15   6   7      783.07      694.93    193.14 o
  16   6   7      328.93      187.72    179.90 o
  17   6   7      419.01      500.59    204.57 o
  18   6   7       21.39     -193.74    193.74 o
   0   7   7     9978.35    11164.56    311.06 o
   1   7   7       39.11       89.50     68.28 o
   2   7   7       79.27       68.39     66.73 o
   3   7   7     3376.17     3311.94    143.19 o
   4   7   7     1367.88     1493.39    122.35 o
   5   7   7      840.30     1111.28    151.62 o
   6   7   7      882.46      753.29    143.20 o
   7   7   7      772.62      762.92    147.41 o
   8   7   7     4153.89     3810.36    244.88 o
   9   7   7      464.65      401.31    135.38 o
  10   7   7      111.09      235.85    135.38 o
  11   7   7      780.34      638.97    160.65 o
  12   7   7     2415.31     2784.52    241.87 o
  13   7   7       88.94      214.19    152.22 o
  14   7   7     2823.97     2848.30    266.54 o
  15   7   7      410.73      451.25    180.50 o
  16   7   7      888.35      638.97    200.36 o
  17   7   7      259.83      300.83    200.96 o
  18   7   7       47.28      171.48    201.56 o
   1   8   7    12462.86    12561.95    346.86 o
   2   8   7      309.28      246.23     75.19 o
   3   8   7      869.95      805.48     91.32 o
   4   8   7      322.41      471.44    150.12 o
   5   8   7      117.17      110.71    110.71 o
   6   8   7     1602.78     1773.72    193.14 o
   7   8   7     1452.08     1463.86    171.48 o
   8   8   7      168.15      115.52    112.51 o
   9   8   7     1498.39     1768.90    208.78 o
  10   8   7      307.86      428.39    149.21 o
  11   8   7      984.39     1065.55    178.09 o
  12   8   7      290.19      370.03    157.64 o
  13   8   7     2519.99     2829.04    262.93 o
  14   8   7     1419.57     1656.39    216.60 o
  15   8   7     1096.57     1196.12    220.81 o
  16   8   7      267.61      352.58    190.73 o
  17   8   7       22.17     -161.85    183.51 o
  18   8   7      594.35      444.63    223.82 o
   0   9   7    13339.49    12528.54    333.32 o
   1   9   7       55.73       66.35     73.55 o
   2   9   7     6721.48     6980.49    186.29 o
   3   9   7     1177.07     1258.94    173.88 o
   4   9   7      794.96     1072.77    152.22 o
   5   9   7     1917.97     2114.26    197.95 o
   6   9   7      662.86      680.49    137.18 o
   7   9   7     5035.76     5341.01    274.96 o
   8   9   7     1218.53     1366.99    177.49 o
   9   9   7     2249.31     2344.70    223.22 o
  10   9   7       13.57      125.75    130.56 o
  11   9   7      574.25      591.44    165.46 o
  12   9   7     1636.78     1943.99    220.21 o
  13   9   7      548.63      632.35    172.08 o
  14   9   7      356.71      192.53    166.66 o
  15   9   7      290.20      293.61    173.88 o
  16   9   7      560.93      501.79    206.37 o
  17   9   7      250.00      207.58    203.36 o
  18   9   7       28.03     -208.78    208.78 o
   1  10   7     4975.62     4749.27    166.13 o
   2  10   7       41.91       -3.72     72.72 o
   3  10   7      688.84      852.36    113.11 o
   4  10   7     3137.58     3471.63    228.03 o
   5  10   7     1497.69     1596.83    178.09 o
   6  10   7     2972.22     2947.57    231.64 o
   7  10   7      719.80      747.27    155.23 o
   8  10   7     1265.81     1119.10    170.87 o
   9  10   7      907.88     1186.49    178.09 o
  10  10   7      565.52      672.06    164.86 o
  11  10   7      347.96      344.76    152.22 o
  12  10   7      170.62      122.74    152.22 o
  13  10   7     1703.03     1377.22    214.80 o
  14  10   7      183.62      150.42    166.66 o
  15  10   7      421.76      486.15    196.75 o
  16  10   7      136.55      280.38    182.31 o
  17  10   7      375.84      314.67    212.39 o
   0  11   7     1211.66     1418.13    158.24 o
   1  11   7        0.36       -2.80     76.37 o
   2  11   7     2030.59     2005.84    141.01 o
   3  11   7     2162.43     2287.94    140.69 o
   4  11   7     5242.63     5689.37    275.56 o
   5  11   7     3155.37     2898.84    229.24 o
   6  11   7     1054.65      916.94    153.43 o
   7  11   7     2799.63     2670.80    229.24 o
   8  11   7     2348.10     2001.15    225.02 o
   9  11   7      428.45      408.53    151.02 o
  10  11   7      518.69      593.85    157.64 o
  11  11   7      257.05      221.41    149.21 o
  12  11   7     1466.45     1593.82    210.58 o
  13  11   7      336.66      200.96    166.06 o
  14  11   7       83.67       77.62    170.27 o
  15  11   7        4.42     -166.06    166.06 o
  16  11   7      882.50     1081.20    231.04 o
  17  11   7        5.34      144.40    202.76 o
   1  12   7     1691.64     1789.53    188.32 o
   2  12   7      102.17      122.99     77.26 o
   3  12   7     5625.02     5757.70    186.31 o
   4  12   7     1314.65     1480.71    178.70 o
   5  12   7      980.74      860.39    163.65 o
   6  12   7      383.05      288.20    138.38 o
   7  12   7     2567.65     2311.01    225.63 o
   8  12   7      511.07      602.87    155.23 o
   9  12   7     1206.95     1274.94    192.53 o
  10  12   7      104.42       80.62    147.41 o
  11  12   7       70.49       65.58    145.60 o
  12  12   7      320.70      681.09    178.70 o
  13  12   7     1097.16     1381.43    217.20 o
  14  12   7       52.88       61.97    167.26 o
  15  12   7      485.10      761.11    213.59 o
  16  12   7       13.83      -51.74    195.54 o
  17  12   7     1074.46     1312.84    250.29 o
   0  13   7      497.66      443.43    131.77 o
   1  13   7       85.26      124.88     81.41 o
   2  13   7     2282.31     2399.83    152.09 o
   3  13   7      671.92      606.70    100.13 o
   4  13   7     6067.37     6085.27    293.01 o
   5  13   7      771.01      856.17    161.25 o
   6  13   7     1213.83     1464.46    180.50 o
   7  13   7      515.23      540.90    157.04 o
   8  13   7     2293.96     2400.05    240.67 o
   9  13   7      144.26      -73.40    130.56 o
  10  13   7     1045.29     1074.58    194.34 o
  11  13   7      541.48      345.36    167.26 o
  12  13   7      356.71      723.21    189.53 o
  13  13   7       49.35      -74.61    161.25 o
  14  13   7      245.47      308.66    184.71 o
  15  13   7       73.94      156.43    180.50 o
  16  13   7     1125.58      715.99    231.64 o
   1  14   7      257.61      403.51    210.58 o
   2  14   7      339.43      383.39     92.29 o
   3  14   7     2012.23     2057.90    147.42 o
   4  14   7     1369.16     1416.93    181.10 o
   5  14   7     2425.22     2439.76    237.06 o
   6  14   7     1647.58     1869.38    226.23 o
   7  14   7      429.97      449.45    153.43 o
   8  14   7      388.72      458.47    158.24 o
   9  14   7      629.90      778.56    181.10 o
  10  14   7      488.97      458.47    169.07 o
  11  14   7      198.01      185.31    168.47 o
  12  14   7      403.83      369.42    182.31 o
  13  14   7       35.66      154.03    170.27 o
  14  14   7      167.85      286.39    199.15 o
  15  14   7     1276.92     1275.54    240.67 o
  16  14   7      184.18      466.89    216.60 o
   0  15   7     2156.62     2735.18    228.03 o
   1  15   7      239.19      203.48     94.35 o
   2  15   7      107.23      219.85    107.10 o
   3  15   7     1344.88     1616.08    194.94 o
   4  15   7     1791.95     1817.04    202.16 o
   5  15   7     1689.79     1477.70    194.94 o
   6  15   7      609.84      601.67    162.45 o
   7  15   7     1967.32     2206.32    244.28 o
   8  15   7     1029.30     1125.72    191.33 o
   9  15   7     1564.50     1392.26    214.19 o
  10  15   7       87.95       72.20    166.06 o
  11  15   7      259.90      264.73    167.26 o
  12  15   7      189.51      302.04    181.10 o
  13  15   7      611.80      429.59    192.53 o
  14  15   7       67.93      360.40    191.93 o
  15  15   7      233.43     -104.09    197.95 o
   1  16   7     2466.42     2780.59    164.64 o
   2  16   7      661.17      888.71    113.28 o
   3  16   7      606.12      515.63    156.43 o
   4  16   7       94.38      129.96    141.99 o
   5  16   7      457.08      457.87    154.03 o
   6  16   7      964.74      827.90    172.68 o
   7  16   7      434.29      415.15    173.28 o
   8  16   7      603.16      815.26    189.53 o
   9  16   7      523.74      362.20    158.24 o
  10  16   7      889.43      842.94    204.57 o
  11  16   7      281.63      388.68    182.31 o
  12  16   7       64.81      -54.15    173.28 o
  13  16   7      610.78      779.16    223.22 o
  14  16   7      763.04      620.92    220.81 o
   0  17   7     3481.50     3870.53    264.13 o
   1  17   7       87.82      152.46    159.74 o
   2  17   7     1141.92     1168.28    128.91 o
   3  17   7      866.09     1082.40    177.49 o
   4  17   7      155.27      305.05    146.21 o
   5  17   7     1251.01     1281.55    200.36 o
   6  17   7      429.64      406.13    170.27 o
   7  17   7     1579.97     1694.30    216.00 o
   8  17   7     2185.07     1801.39    237.06 o
   9  17   7      319.38      319.49    181.70 o
  10  17   7      116.57      121.54    173.28 o
  11  17   7       57.66        0.00    178.09 o
  12  17   7      803.04      781.57    226.23 o
  13  17   7      278.24      322.49    198.55 o
  14  17   7     1304.88     1550.50    273.16 o
   1  18   7     1551.33     1663.12    146.75 o
   2  18   7      298.65      407.18    113.53 o
   3  18   7      281.99      257.51    162.45 o
   4  18   7      103.10       46.93    145.60 o
   5  18   7       45.28      -40.31    143.20 o
   6  18   7     1199.18     1244.85    211.19 o
   7  18   7      585.91      837.52    195.54 o
   8  18   7      234.14      154.63    161.85 o
   9  18   7      758.05      655.22    205.77 o
  10  18   7      445.96      742.46    216.00 o
  11  18   7      760.60      903.10    220.21 o
  12  18   7      515.08      419.36    214.19 o
  13  18   7      701.55      569.78    226.23 o
   0  19   7     4117.91     3900.01    278.57 o
   1  19   7      282.03      386.24    117.85 o
   2  19   7      406.95      470.50    161.85 o
   3  19   7      378.69      345.96    171.48 o
   4  19   7      220.99      314.67    169.67 o
   5  19   7      359.18      475.32    172.68 o
   6  19   7       20.61      136.58    163.05 o
   7  19   7      451.40      206.97    177.49 o
   8  19   7      918.40      977.71    211.79 o
   9  19   7     1078.02     1070.97    217.20 o
  10  19   7      163.44      294.82    202.16 o
  11  19   7     1591.72     2233.99    276.17 o
  12  19   7      426.89      744.87    231.04 o
   1  20   7     1100.06      982.98    138.69 o
   2  20   7     1497.71     1390.46    219.01 o
   3  20   7        1.48        2.41    160.65 o
   4  20   7      735.96      395.90    190.13 o
   5  20   7      943.04      969.29    216.00 o
   6  20   7      272.43      146.21    170.27 o
   7  20   7      291.49      320.69    190.13 o
   8  20   7      800.82     1218.98    234.65 o
   9  20   7      191.20      162.45    188.32 o
  10  20   7     1828.00     2021.00    277.97 o
  11  20   7      656.60      983.73    248.49 o
   0  21   7      859.79      914.54    208.18 o
   1  21   7     2193.62     2239.93    182.92 o
   2  21   7      268.39      314.67    181.10 o
   3  21   7     1308.71     1803.80    232.85 o
   4  21   7      424.23      515.03    201.56 o
   5  21   7      915.20     1073.98    224.42 o
   6  21   7      195.21     -106.50    178.70 o
   7  21   7      169.08      285.79    187.12 o
   8  21   7        4.10      226.83    191.33 o
   9  21   7      811.01      815.26    232.85 o
  10  21   7      259.91      280.98    214.19 o
   1  22   7     1147.24     1366.15    171.15 o
   2  22   7     1472.69     1965.65    258.72 o
   3  22   7      982.87     1297.20    227.43 o
   4  22   7      679.91      999.97    222.02 o
   5  22   7      302.58      249.69    202.76 o
   6  22   7      123.64      152.82    202.16 o
   7  22   7       10.27       45.73    190.13 o
   8  22   7       62.61     -143.80    194.34 o
   0  23   7      416.89      430.79    228.03 o
   1  23   7     1016.63     1036.07    245.48 o
   2  23   7      975.29      694.93    234.65 o
   3  23   7      156.48      332.72    204.57 o
   4  23   7      725.39      932.59    231.04 o
   5  23   7      272.04      -41.52    205.17 o
   6  23   7       39.00       60.77    209.98 o
   7  23   7      178.38      535.48    223.82 o
   1  24   7      290.26      453.06    238.26 o
   2  24   7      271.03      666.05    241.27 o
   3  24   7       67.37      -92.66    211.19 o
   4  24   7      218.79      297.83    208.78 o
   2   0   8      931.58      936.20    137.18 o
   4   0   8       12.42     -101.68    101.68 o
   6   0   8      121.52       85.44    110.71 o
   8   0   8     2295.88     2178.04    214.19 o
  10   0   8      150.65      217.20    127.55 o
  12   0   8     2965.20     3094.98    255.11 o
  14   0   8     1769.94     2039.05    243.68 o
  16   0   8      108.69       92.06    176.89 o
   1   1   8     4835.14     4859.88    165.28 o
   2   1   8      244.03      277.97    104.09 o
   3   1   8      380.98      301.85     86.15 o
   4   1   8      424.94      409.24    131.16 o
   5   1   8      873.38     1020.71    107.60 o
   6   1   8      550.91      635.86     99.53 o
   7   1   8      780.14      649.49    102.30 o
   8   1   8       13.66      -82.33     82.33 o
   9   1   8     2110.95     2107.01    272.25 o
  10   1   8      648.01      599.64    108.26 o
  11   1   8     2260.30     2428.85    165.47 o
  12   1   8      186.21       46.59    103.68 o
  13   1   8     1326.33     1465.06    148.05 o
  14   1   8       69.10      -29.66    110.71 o
  15   1   8      442.62      372.56    169.67 o
  16   1   8       66.66       71.00    187.72 o
  17   1   8      191.69      -62.57    190.13 o
  18   1   8       87.07      -32.49    203.36 o
   0   2   8     8405.23     9079.17    288.20 o
   1   2   8      384.54      454.08     82.73 o
   2   2   8      268.17      331.89     74.01 o
   3   2   8      832.48      756.90    136.58 o
   4   2   8     1450.49     1576.37    173.28 o
   5   2   8     1243.94     1320.66    166.66 o
   6   2   8     1414.81     1758.07    187.12 o
   7   2   8     1188.14     1142.53    118.27 o
   8   2   8     3561.62     3096.84    170.12 o
   9   2   8     2780.71     2881.95    339.04 o
  10   2   8      312.45      390.81    104.87 o
  11   2   8     1009.23      954.83    128.69 o
  12   2   8     1678.32     1838.10    228.03 o
  13   2   8      319.84      592.04    171.48 o
  14   2   8      316.37      280.38    167.87 o
  15   2   8       33.37      -71.60    163.05 o
  16   2   8      399.54      444.63    191.33 o
  17   2   8       29.67      -30.08    194.34 o
  18   2   8      386.46      387.47    223.22 o
   1   3   8      567.07      520.98    139.89 o
   2   3   8     1176.14     1458.41    123.19 o
   3   3   8     2753.64     2860.80    281.58 o
   4   3   8     1522.03     1532.45    172.08 o
   5   3   8     3198.47     3271.87    235.25 o
   6   3   8     1091.71     1393.46    178.70 o
   7   3   8     2582.25     2748.42    236.46 o
   8   3   8      673.36      654.62    154.63 o
   9   3   8     2227.95     2173.23    225.63 o
  10   3   8     3779.19     4079.31    267.14 o
  11   3   8      121.81      101.68    138.99 o
  12   3   8      135.05       93.86    148.01 o
  13   3   8      281.72      148.61    158.24 o
  14   3   8       19.46      -17.45    155.83 o
  15   3   8      333.36      227.43    170.87 o
  16   3   8      102.76      160.65    192.53 o
  17   3   8      917.32      864.60    225.63 o
  18   3   8       18.49      381.46    212.39 o
   0   4   8     2512.11     2325.45    196.75 o
   1   4   8      839.72      758.40     93.38 o
   2   4   8     2435.29     2530.57    140.08 o
   3   4   8       72.35       31.62     72.55 o
   4   4   8     8306.20     8556.93    318.28 o
   5   4   8      782.91     1118.50    158.84 o
   6   4   8      436.01      308.66    134.17 o
   7   4   8      299.86      113.11    129.96 o
   8   4   8     1605.40     1602.24    190.13 o
   9   4   8     2878.99     3119.65    241.87 o
  10   4   8      580.77      676.88    161.25 o
  11   4   8      755.42      801.42    176.89 o
  12   4   8      219.38      236.46    152.22 o
  13   4   8      171.32       42.72    150.42 o
  14   4   8      315.21      310.46    162.45 o
  15   4   8       68.22      -38.51    169.67 o
  16   4   8     1885.25     2277.31    265.34 o
  17   4   8        8.60      261.73    201.56 o
   1   5   8      670.20      739.42    159.14 o
   2   5   8      665.95      669.43     91.22 o
   3   5   8     7263.49     7191.65    191.54 o
   4   5   8       90.15      148.61    113.72 o
   5   5   8     5756.24     6272.39    287.60 o
   6   5   8     1514.75     1742.43    206.97 o
   7   5   8      191.28      208.78    128.76 o
   8   5   8     1018.50      938.60    169.07 o
   9   5   8      761.71     1047.50    175.09 o
  10   5   8     1134.70     1487.32    201.56 o
  11   5   8       70.60      150.42    146.81 o
  12   5   8       89.22      179.30    149.21 o
  13   5   8      422.02      486.75    172.68 o
  14   5   8      118.07       28.88    161.25 o
  15   5   8     2247.38     2304.99    262.33 o
  16   5   8      202.78      128.76    184.11 o
  17   5   8     1188.21     1208.75    254.51 o
   0   6   8     1383.37     1659.40    184.11 o
   1   6   8     1613.72     1667.96    134.00 o
   2   6   8      222.87      195.27     79.82 o
   3   6   8      917.72     1236.04    152.52 o
   4   6   8     9352.96     9090.00    333.32 o
   5   6   8     1885.84     2035.44    222.62 o
   6   6   8      175.88      193.74    141.39 o
   7   6   8     3310.17     3423.49    259.92 o
   8   6   8      374.62      514.43    152.22 o
   9   6   8      100.79      109.50    138.99 o
  10   6   8      283.91       19.86    135.98 o
  11   6   8      119.54     -134.77    134.77 o
  12   6   8      166.22        7.82    152.82 o
  13   6   8      210.35      279.78    173.28 o
  14   6   8      750.39      760.51    191.93 o
  15   6   8      642.12     1069.16    217.20 o
  16   6   8     2028.23     2400.05    293.61 o
  17   6   8      264.83      289.40    203.97 o
   1   7   8      700.68      900.34     99.08 o
   2   7   8     1190.23     1485.93    118.08 o
   3   7   8     1628.13     1529.19    162.15 o
   4   7   8     1128.79     1351.95    172.08 o
   5   7   8     1235.96     1342.92    175.69 o
   6   7   8     5868.33     6627.38    308.66 o
   7   7   8     1319.18     1462.05    182.31 o
   8   7   8     3484.97     3909.64    261.12 o
   9   7   8      340.49      288.80    150.42 o
  10   7   8      101.72       92.66    145.60 o
  11   7   8      173.74      219.61    161.25 o
  12   7   8      695.34      799.02    184.71 o
  13   7   8      575.11      661.84    184.11 o
  14   7   8     1495.17     1226.80    223.22 o
  15   7   8      797.25     1302.61    232.24 o
  16   7   8      170.93      477.12    198.55 o
  17   7   8       77.30      137.78    208.18 o
   0   8   8      993.25     1138.36    153.43 o
   1   8   8      361.93      497.70     91.20 o
   2   8   8     2524.63     2560.02    149.83 o
   3   8   8      188.32      286.41    174.48 o
   4   8   8     2218.08     1863.37    213.59 o
   5   8   8     6954.79     6916.18    309.26 o
   6   8   8      462.94      609.49    149.21 o
   7   8   8     6921.65     7397.51    326.71 o
   8   8   8     1056.65     1101.65    185.31 o
   9   8   8      324.58      366.42    155.23 o
  10   8   8      354.92      425.98    155.23 o
  11   8   8       33.43      -69.79    147.41 o
  12   8   8      265.32      306.25    175.69 o
  13   8   8      649.00      452.45    181.10 o
  14   8   8      142.55      103.49    170.27 o
  15   8   8      845.92      978.31    218.41 o
  16   8   8      173.67      161.85    210.58 o
  17   8   8      107.15     -108.90    200.36 o
   1   9   8     2832.17     3334.36    163.55 o
   2   9   8      727.16      742.65    101.16 o
   3   9   8      407.40      643.78    152.22 o
   4   9   8     1824.50     1811.02    194.94 o
   5   9   8       43.61       52.95    129.96 o
   6   9   8     9927.19     9801.78    363.41 o
   7   9   8     1373.46     1296.59    190.13 o
   8   9   8     1124.03     1026.45    179.90 o
   9   9   8      466.99      400.71    148.01 o
  10   9   8      259.78      256.91    156.43 o
  11   9   8       75.83       72.80    155.83 o
  12   9   8      259.24      248.49    161.85 o
  13   9   8     1768.67     1705.73    239.46 o
  14   9   8     1301.41     1261.70    237.06 o
  15   9   8       22.06       42.72    187.12 o
  16   9   8       45.00      123.34    197.95 o
   0  10   8     1250.71     1823.66    198.55 o
   1  10   8      284.67      224.88     86.58 o
   2  10   8     1539.06     1723.48    173.88 o
   3  10   8     2533.83     2661.18    230.44 o
   4  10   8        3.70       94.46    121.54 o
   5  10   8     3806.78     3836.84    253.30 o
   6  10   8      223.28      441.62    143.80 o
   7  10   8     1731.53     1508.98    190.73 o
   8  10   8       18.37       24.07    133.57 o
   9  10   8       40.11       55.35    145.60 o
  10  10   8      318.22      211.19    161.85 o
  11  10   8     1154.05     1428.36    210.58 o
  12  10   8     1029.20     1486.12    228.63 o
  13  10   8      625.67      554.14    189.53 o
  14  10   8      241.81      128.16    182.31 o
  15  10   8      567.56      551.13    222.62 o
  16  10   8       66.68     -127.55    205.77 o
   1  11   8     1717.03     1687.85    135.63 o
   2  11   8     3458.82     3704.43    225.93 o
   3  11   8      522.12      465.09    138.38 o
   4  11   8      970.29      898.89    163.65 o
   5  11   8      132.74       60.17    130.56 o
   6  11   8      938.23      816.46    172.68 o
   7  11   8      244.93      210.58    143.20 o
   8  11   8      601.80      444.03    158.84 o
   9  11   8      276.49      242.47    146.21 o
  10  11   8     1143.13     1027.05    199.15 o
  11  11   8      272.37      226.83    173.88 o
  12  11   8     1677.85     1623.30    228.03 o
  13  11   8      428.57      684.70    205.77 o
  14  11   8      784.10      928.98    229.24 o
  15  11   8       91.55      -69.19    186.52 o
  16  11   8       89.15        3.61    212.39 o
   0  12   8      424.37      444.63    143.80 o
   1  12   8      581.95      774.56    108.22 o
   2  12   8      510.30      376.75     97.82 o
   3  12   8     4728.82     4998.66    279.17 o
   4  12   8      435.92      403.72    142.60 o
   5  12   8      292.39      154.63    134.17 o
   6  12   8       20.64      175.09    135.38 o
   7  12   8       30.32      -17.45    132.37 o
   8  12   8      121.05      141.99    145.00 o
   9  12   8     1097.79     1247.26    206.97 o
  10  12   8      251.24      250.90    161.85 o
  11  12   8     3392.35     3189.44    282.78 o
  12  12   8        7.84       14.44    173.88 o
  13  12   8      130.92      -49.34    184.71 o
  14  12   8       10.47     -119.13    190.73 o
  15  12   8      188.30      411.54    216.00 o
   1  13   8      208.97      292.00     99.29 o
   2  13   8     2151.16     2378.85    163.99 o
   3  13   8       80.24      114.92    135.38 o
   4  13   8      561.21      464.49    156.43 o
   5  13   8      744.54      477.12    167.26 o
   6  13   8      227.47       20.46    147.41 o
   7  13   8      473.93      577.00    172.08 o
   8  13   8     1521.60     1803.80    218.41 o
   9  13   8        5.39      148.61    154.63 o
  10  13   8     1864.35     2454.81    268.95 o
  11  13   8       51.26      177.49    169.07 o
  12  13   8      669.91      344.76    185.31 o
  13  13   8      431.36      646.79    218.41 o
  14  13   8      459.50      434.40    208.18 o
  15  13   8      310.05      195.54    218.41 o
   0  14   8      640.92      856.17    167.26 o
   1  14   8      316.83      219.05    101.86 o
   2  14   8     1736.82     1778.53    208.18 o
   3  14   8     2464.03     2736.99    248.49 o
   4  14   8       81.31       86.64    136.58 o
   5  14   8      129.63      185.92    137.78 o
   6  14   8      318.67       93.86    151.02 o
   7  14   8      209.93      305.65    165.46 o
   8  14   8       80.47       58.36    159.44 o
   9  14   8     1598.85     1849.53    232.85 o
  10  14   8       40.56       95.06    169.07 o
  11  14   8      894.89     1095.64    224.42 o
  12  14   8      262.16      506.60    197.95 o
  13  14   8      138.72     -116.12    187.12 o
  14  14   8      464.46      462.08    222.02 o
   1  15   8     2118.50     2575.74    214.80 o
   2  15   8     1228.89     1243.65    191.33 o
   3  15   8      601.37      936.20    192.53 o
   4  15   8      100.54      254.51    154.63 o
   5  15   8       63.01       41.52    153.43 o
   6  15   8     1081.99      992.75    193.14 o
   7  15   8     1055.41     1286.97    209.38 o
   8  15   8      553.60      682.89    193.74 o
   9  15   8       69.75     -135.98    169.67 o
  10  15   8      684.96      644.39    202.16 o
  11  15   8        7.42     -174.48    174.48 o
  12  15   8       28.30       19.25    194.34 o
  13  15   8     1379.50     1341.72    255.71 o
   0  16   8      494.55      643.78    164.26 o
   1  16   8      500.32      552.18    229.84 o
   2  16   8     1327.71     1444.00    200.96 o
[truncated: 32,001 more chars]
